# Supplementary material for: Substantial batch effects in TCGA exome sequences undermine pan-cancer analysis of germline variants
Source: BMC Cancer. 2019 Aug 7;19:783. doi: 10.1186/s12885-019-5994-5 (PMC6686424; doi:10.1186/s12885-019-5994-5)
Supplement: Supplementary file 1 — Figure S1. Number of variants in exomes per sample across ethnic groups and cancer types. Figure S2. Variability in called variants across TCGA sequencing centers for variants that are in consensus (at least two different variant calling tools.). Figure S3. Average number of variants per sample based on an alternative variant calling pipeline (for all 33 cancer types). Figure S4. Germline variant distribution plots for representative genes by cancer types. Table S1. Number of variants in exomes per sample across ethnic groups and cancer types. Table S2. Cancer-type statistics derived from TCGA. Table S3. Kolmogorov-Smirnov P-value per gene across all pairs of the 6 analyzed cancer types. A measure of the batch distinctive variant distribution pattern is shown for the 104 CPG annotated by COSMIC (named “104 CPG”) and the entire genes (named “all genes”). The table lists all genes with at least a single variant among the compared groups. (ZIP 5414 kb) [file 12885_2019_5994_MOESM1_ESM.zip › Table S3R2.xlsx]

## Sheet: All genes
Table S3: All genes
gene	SKCM-STAD	SKCM-THCA	SKCM-BRCA	SKCM-UCEC	SKCM-LIHC	STAD-THCA	STAD-BRCA	STAD-UCEC	STAD-LIHC	THCA-BRCA	THCA-UCEC	THCA-LIHC	BRCA-UCEC	BRCA-LIHC	UCEC-LIHC		min (BI)	Max (BI-W)	RATIO
UBE2D3	0.140661	1.96251e-25	1.09126e-16	7.92752e-05	1.7544e-07	8.55815e-13	1.58336e-07	0.000144553	0.00012198	9.37951e-30	4.91956e-43	3.23411e-34	6.02594e-19	7.08247e-05	2.84093e-06		1.96251e-25	0.000144553	1.35764e-21
RP11-343C2.7	0.472399	6.81312e-15	5.08776e-10	0.000584674	0.964431	1.63313e-07	6.43897e-05	0.0554686	0.463996	0.263993	0.230355	6.54178e-07	0.89018	3.15104e-05	0.00587012		6.81312e-15	0.263993	2.58079e-14
TMBIM6	0.000116213	2.72108e-17	2.15664e-24	1.53896e-20	0.0785486	0.00126581	9.43746e-06	5.24022e-13	0.0457455	1.28428e-09	3.44543e-17	7.24681e-08	0.000177849	1.25209e-10	2.20302e-09		2.72108e-17	9.43746e-06	2.88327e-12
TGFB2	0.910367	1.04379e-12	0.000125167	0.0453943	0.000676589	2.60469e-09	0.000201764	0.0545304	0.000887064	3.49214e-35	5.69501e-21	1.252e-22	0.000570193	0.685231	0.0498364		1.04379e-12	0.0545304	1.91413e-11
ALG14	0.971829	2.94404e-11	0.00860598	0.332957	0.00071035	2.0223e-10	0.00611191	0.189163	0.0147511	1.94721e-27	1.34244e-19	2.58753e-22	0.185978	0.218735	0.00797205		2.94404e-11	0.332957	8.84209e-11
CTB-96E2.2	0.801973	2.08121e-10	0.000820378	0.0176957	0.0188112	3.29419e-11	0.127728	0.354937	0.28872	1.10738e-20	1.26066e-13	4.61715e-12	1	1	1		3.29419e-11	0.354937	9.28104e-11
MUC3A	7.76057e-27	6.74285e-22	1.69727e-28	6.27476e-17	5.20211e-44	0.347358	6.75912e-66	1.57678e-44	6.6723e-64	4.3314e-63	1.10299e-42	4.09204e-62	3.41279e-05	1.42677e-21	3.57551e-21		7.76057e-27	6.27476e-17	1.23679e-10
CENPB	0.354371	1.09478e-10	1.49593e-12	3.96772e-06	0.270956	0.000202954	0.000198315	0.0156879	0.165612	0.414665	3.97919e-07	1.12549e-06	5.90257e-05	1.47429e-07	0.0778271		1.09478e-10	0.414665	2.64016e-10
FBXO24	0.872516	2.23258e-10	0.207492	0.691616	0.133487	8.23747e-07	0.531857	0.623494	0.127204	2.53564e-11	6.67589e-06	0.000168118	0.718743	0.508808	0.940249		2.23258e-10	0.691616	3.22806e-10
ARHGEF25	0.156568	3.21834e-10	1.74947e-10	0.078566	0.80752	0.00152902	0.000922855	0.989536	0.147978	0.100718	0.0565956	0.00448685	0.0393768	0.000145587	0.043358		3.21834e-10	0.989536	3.25237e-10
ZNF136	0.843357	1.37467e-10	2.0288e-05	0.168364	0.0678742	5.28994e-07	0.00142771	0.057979	0.0248783	5.76162e-19	4.5983e-12	3.62911e-13	0.071956	0.700533	0.890538		1.37467e-10	0.168364	8.16487e-10
DCDC2B	0.176541	8.49322e-10	3.98389e-09	1.51795e-08	0.000477505	0.000366955	0.00100257	0.000458177	0.054211	0.959804	0.846841	0.300967	0.614634	0.406288	0.195438		8.49322e-10	0.959804	8.84891e-10
DLEC1	0.0447483	1.13738e-09	4.05462e-05	0.00147094	0.415614	0.00807213	0.526517	0.487927	0.856066	0.0641736	0.0925789	0.00270573	0.860591	0.138888	0.472716		1.13738e-09	0.526517	2.1602e-09
MARK2	3.86098e-09	0.495363	1.56946e-21	2.12258e-11	2.02092e-29	0.000123787	0.0192755	0.924401	5.08245e-09	1.19109e-11	3.9349e-06	1.80892e-21	0.0488106	1.03171e-05	1.31994e-07		3.86098e-09	0.924401	4.17674e-09
SLC26A5	0.00236268	1.28841e-08	5.64328e-12	2.14685e-13	0.23973	0.243069	0.0556216	0.00816903	2.94835e-05	0.928829	0.374672	5.59483e-10	0.89566	5.94438e-12	3.8335e-13		1.28841e-08	0.928829	1.38713e-08
ASPHD2	0.970149	6.03493e-09	2.706e-11	0.374253	4.03722e-06	1.20142e-08	7.02005e-10	0.323206	6.49306e-06	1.06026e-15	5.31639e-10	1.63303e-05	1.37751e-05	1.06574e-06	1.81075e-05		6.03493e-09	0.374253	1.61253e-08
HSPB3	1	2.00665e-08	0.999995	0.553961	0.612575	7.65613e-07	0.999958	0.811402	0.803589	4.45254e-06	1.97202e-08	4.03488e-07	0.33666	0.376001	1		2.00665e-08	0.999995	2.00666e-08
ETFA	0.0873764	2.38267e-07	1.32818e-12	1.59437e-12	2.3277e-10	6.83688e-11	0.00174659	9.83341e-05	0.000201338	1.51343e-35	1.32732e-31	1.77532e-27	0.0125128	0.318391	0.258221		6.83688e-11	0.00174659	3.9144e-08
CCBE1	0.00365599	0.0156297	1.12887e-15	3.75769e-07	3.65686e-10	2.73074e-08	0.00969503	0.632472	0.0407183	3.37811e-20	2.27966e-12	1.71034e-15	0.231427	0.924055	0.556592		2.73074e-08	0.632472	4.31757e-08
ZNF846	0.44121	2.41194e-08	1.47752e-05	0.0184882	0.174835	0.0005127	0.0304768	0.545718	0.890884	0.442526	0.243517	0.0207137	0.992627	0.271311	0.921722		2.41194e-08	0.545718	4.41975e-08
SPATS2	0.738817	1.16622e-08	0.0158092	0.0829597	3.84001e-07	6.6737e-07	0.141716	0.150278	4.94088e-05	2.94673e-07	0.000367625	1.88923e-17	0.642894	2.19465e-05	1.35444e-06		1.16622e-08	0.150278	7.76042e-08
C7orf34	0.597757	3.83902e-08	1.86886e-06	0.00685319	0.164673	5.12855e-05	0.00115061	0.19118	0.0165929	0.488839	0.225063	3.81817e-09	0.64458	6.20752e-08	8.3177e-05		3.83902e-08	0.488839	7.85335e-08
NIT1	3.52574e-08	2.37781e-05	1.39256e-06	0.362761	0.0908572	0.774402	2.29194e-08	2.48841e-09	2.42198e-08	6.68289e-09	6.9309e-07	1.6699e-06	0.016538	0.0312866	0.508884		3.52574e-08	0.362761	9.7192e-08
RP11-96O20.4	0.999614	1.02151e-07	0.91133	0.981909	0.997331	2.23883e-05	1	0.999695	0.994036	0.000134267	0.0012145	0.000108081	0.999989	0.904214	0.999548		1.02151e-07	1	1.02151e-07
CISH	0.0012547	3.937e-09	1.74257e-14	1.27508e-10	2.67622e-06	0.112145	0.00213591	0.013734	0.00142163	0.000432195	0.0184945	4.85261e-05	0.0842956	0.115878	0.00236553		3.937e-09	0.0184945	2.12874e-07
APBB1	0.159116	2.13764e-07	0.619616	0.280265	0.035332	0.00622663	0.0417941	0.00771331	0.00154077	1.81379e-09	7.01184e-10	2.21669e-10	0.883869	0.14974	0.67553		2.13764e-07	0.619616	3.44994e-07
GPATCH3	0.150932	3.71032e-07	0.950648	0.568375	0.252308	0.000769537	0.43527	0.179734	0.101189	7.43966e-07	9.16155e-05	0.13647	0.90517	0.111026	0.140035		3.71032e-07	0.950648	3.90294e-07
PCNT	3.23345e-05	0.300004	0.149576	0.449804	0.578052	1.98394e-07	3.47925e-05	0.000586248	0.00381711	0.069522	0.042623	0.251735	0.99926	0.995161	0.999849		1.98394e-07	0.449804	4.41066e-07
TOE1	0.339948	4.01798e-07	0.0728399	0.0316542	1	0.00770813	0.85493	0.667368	0.754134	0.056728	0.433417	0.00154117	0.996369	0.298425	0.167822		4.01798e-07	0.85493	4.69978e-07
NAB2	0.839492	3.76032e-07	0.610165	0.749174	0.011761	0.000584894	0.704391	0.553689	0.146485	4.64526e-05	1.27338e-06	0.185686	0.711053	0.0566129	0.00303359		3.76032e-07	0.749174	5.01929e-07
MTHFD2L	0.342123	6.27964e-08	0.120225	0.000251801	0.368893	1.74082e-05	0.122657	0.000602853	0.183213	1.08688e-18	9.88924e-18	3.39631e-13	0.00249626	0.50437	0.00936765		6.27964e-08	0.122657	5.11969e-07
OR10H4	1	7.64835e-07	1	0.989385	0.157347	1.22123e-05	1	0.995211	0.20303	8.79935e-05	6.18343e-06	1.22751e-07	0.86347	0.0959692	0.784803		7.64835e-07	1	7.64835e-07
DOHH	1.60367e-07	0.0607035	1.58337e-11	4.194e-06	3.40966e-11	0.0264274	0.0144787	0.173743	0.171664	0.0042067	0.0334616	0.000820055	0.839996	0.466212	0.970441		1.60367e-07	0.173743	9.23012e-07
CRISP2	0.000322594	3.95596e-09	2.06521e-19	1.37728e-13	0.0161088	0.0784061	7.9023e-06	0.000437634	0.592871	0.000657407	0.00404573	0.16761	1	0.000276451	0.0034461		3.95596e-09	0.00404573	9.77809e-07
SGK1	0.146775	2.89187e-07	2.37771e-36	0.0057071	2.70672e-10	3.99794e-05	1.03268e-22	0.276228	2.58472e-05	1.77174e-37	3.64181e-07	1.1624e-12	3.46963e-11	0.00540945	0.0125888		2.89187e-07	0.276228	1.04691e-06
MSRB3	5.07416e-07	0.00142336	1.24161e-18	1.58205e-11	1.49051e-13	0.120813	0.45023	0.464847	0.618545	0.00115837	0.00356068	0.00226144	0.997194	0.261662	0.380856		5.07416e-07	0.464847	1.09158e-06
SKA2	0.0619942	2.43873e-09	9.80753e-06	0.00198604	3.58656e-06	0.0146719	6.97037e-08	4.41675e-05	6.06564e-09	3.52581e-35	1.97287e-16	6.57783e-24	0.364143	0.281147	0.26466		2.43873e-09	0.00198604	1.22794e-06
ABHD14A	0.188909	4.88625e-07	5.70875e-05	0.0113722	0.078343	7.95279e-05	0.273601	0.215608	0.0906712	0.000851008	0.118927	2.82561e-05	0.504946	0.156487	0.0401482		4.88625e-07	0.273601	1.7859e-06
EIF2S1	0.120804	5.25962e-07	0.00236428	0.00210925	0.014816	0.0252304	0.0107935	0.294019	0.00876752	0.00174266	0.243251	0.000241314	0.91372	0.0299413	0.0146768		5.25962e-07	0.294019	1.78887e-06
AK6	0.136895	1.0527e-06	0.000572261	0.00146653	0.0275708	0.0447519	0.558224	0.511157	6.63581e-05	0.463981	0.506382	1.2037e-13	0.997845	5.40926e-09	1.75088e-08		1.0527e-06	0.558224	1.88579e-06
UBL4B	0.0895148	6.33345e-07	0.332651	0.0130919	0.000277965	0.0111077	0.0498151	0.00391426	1.50516e-05	1.99886e-08	1.10195e-11	3.72735e-15	0.277922	0.00303889	0.18846		6.33345e-07	0.332651	1.90393e-06
LIPE	9.41558e-06	3.13452e-07	3.59539e-11	1.05141e-10	8.33784e-06	0.850439	0.158647	0.0200509	4.49524e-05	0.145304	0.126159	4.14763e-05	0.877472	0.00015014	3.22116e-05		3.13452e-07	0.158647	1.97578e-06
DCK	0.968157	1.82629e-06	0.11153	0.0984777	0.1878	0.00135962	0.879757	0.446179	0.594172	0.00179345	4.19692e-05	4.7874e-05	0.152558	0.0812219	1		1.82629e-06	0.879757	2.0759e-06
C19orf35	1.85159e-06	0.0169872	1.65976e-11	0.13892	1.41899e-10	0.146441	0.727314	0.0471292	0.306611	0.000937099	0.859293	0.000536865	0.0068348	0.324258	0.0058546		1.85159e-06	0.859293	2.15478e-06
MAPKAPK2	0.974582	1.01127e-06	1.27109e-05	0.00405487	0.540139	0.000231368	0.00205547	0.0228933	0.39575	0.425906	0.105683	0.00567689	0.839736	0.0258403	0.0656916		1.01127e-06	0.425906	2.3744e-06
MOCS3	0.113538	0.000522349	3.45517e-07	0.000230778	3.0693e-06	6.1839e-07	0.223458	0.0749992	0.180575	4.89585e-18	2.53174e-12	4.39777e-15	0.000322053	0.0258229	0.418083		6.1839e-07	0.223458	2.76737e-06
FBXL19	3.06533e-06	0.000105797	0.000169912	4.77581e-06	0.0401287	0.999771	0.902576	0.959112	0.526863	0.999453	0.743478	0.635418	0.407476	0.51667	0.382403		3.06533e-06	0.999453	3.06701e-06
FAM71B	0.000155219	0.0775716	0.00326557	9.6861e-08	6.45478e-09	3.26634e-06	0.990187	0.373068	0.0231217	3.36237e-05	7.37755e-09	3.90678e-11	0.0691764	0.00229699	0.567043		3.26634e-06	0.990187	3.29871e-06
CLASRP	7.07153e-07	3.83876e-06	0.00861439	0.212591	8.63334e-06	0.284152	3.78235e-13	4.01381e-06	0.00244045	6.81446e-12	3.45758e-05	0.00750668	0.0235125	2.0638e-06	0.00990545		7.07153e-07	0.212591	3.32636e-06
ARIH2OS	0.858615	3.66057e-07	0.0342682	0.0451017	0.19914	4.59472e-07	0.0632868	0.0259579	0.741562	0.00485492	0.108348	2.49942e-05	0.991416	0.0413553	0.0192276		3.66057e-07	0.108348	3.37851e-06
RANBP6	0.505064	2.51408e-06	4.84537e-05	0.193439	3.61065e-05	0.00484557	0.00531228	0.639987	0.00192804	0.000103262	0.00162967	2.25226e-05	0.303678	0.10341	0.0493236		2.51408e-06	0.639987	3.92833e-06
NOX3	0.999094	3.93506e-06	0.999985	0.997184	1	0.000412218	0.943696	0.966221	0.986895	3.32356e-06	0.000437016	0.0017272	1	0.999937	1		3.93506e-06	0.999985	3.93512e-06
RBM27	0.852266	1.92385e-06	0.472225	0.0548678	0.681695	3.90272e-05	0.302652	0.421888	0.197427	6.96376e-08	0.000365547	4.7367e-12	0.387528	0.0091932	0.000223932		1.92385e-06	0.472225	4.074e-06
C1S	0.218967	2.49511e-07	3.37645e-08	0.00446883	0.0279793	0.000122182	4.57285e-06	0.0555686	0.0267449	6.64668e-11	7.4711e-06	1.73088e-08	0.309892	0.30964	0.44003		2.49511e-07	0.0555686	4.49014e-06
NUDT2	0.145136	5.06299e-06	0.78416	0.000839745	0.477463	0.058736	0.0994401	0.86659	0.068834	1.12231e-08	0.186492	2.69486e-06	5.882e-07	0.993284	0.000318202		5.06299e-06	0.86659	5.84243e-06
OPN1SW	0.781316	6.05923e-06	0.919801	0.936931	0.982814	0.0092581	0.274142	0.27013	0.414663	1.59794e-06	1.77626e-05	0.000268564	1	1	1		6.05923e-06	0.936931	6.4671e-06
RPL29	3.16655e-06	0.570164	0.357911	0.261347	0.0294107	9.40579e-06	8.93016e-08	7.21328e-07	0.000123036	0.372953	0.488908	0.00240132	0.410569	0.0158922	0.00649365		3.16655e-06	0.488908	6.47677e-06
TACO1	0.375936	5.74291e-06	0.000189409	0.000408842	0.00995587	0.0192555	0.0279184	0.0316343	0.211269	0.868856	0.805524	0.542883	0.993711	0.343869	0.11871		5.74291e-06	0.868856	6.60974e-06
TUBAL3	0.772407	6.59934e-06	6.13096e-06	0.363483	0.0203694	0.00907415	0.00803824	0.996123	0.133503	0.0153339	0.11051	0.0378901	0.125466	0.345185	0.437141		6.59934e-06	0.996123	6.62503e-06
CGRRF1	0.444616	7.23733e-06	0.0431662	0.997979	0.437635	0.0070347	0.0106513	0.78288	0.0672935	2.31723e-06	0.00148634	5.14064e-05	0.478174	0.999225	0.600697		7.23733e-06	0.997979	7.25199e-06
KIAA1324L	5.89849e-06	0.000877262	1.74005e-09	4.93643e-06	0.000572268	0.455041	0.0112999	0.762244	0.00113708	0.000523045	0.162374	4.01243e-05	0.401422	0.0945668	0.0580698		5.89849e-06	0.762244	7.73833e-06
DMRTA2	8.14563e-06	0.000508931	5.16775e-13	4.93122e-09	7.2228e-06	0.749701	0.628075	0.943899	0.0363455	0.0686694	0.318214	0.293071	0.874318	0.00129197	0.0365722		8.14563e-06	0.943899	8.62977e-06
PNMT	0.991169	8.80853e-06	0.193877	0.994416	0.00228954	0.000306678	0.264195	0.999915	0.0224094	0.117348	0.122994	1.43311e-09	0.966593	4.81982e-05	0.0694125		8.80853e-06	0.999915	8.80929e-06
SARM1	0.00025592	5.85883e-06	4.43132e-05	0.0275499	0.0394012	0.988622	0.345826	0.592232	0.548488	0.0463587	0.150549	0.133267	0.960206	0.942597	0.998898		5.85883e-06	0.592232	9.89279e-06
GLIPR1L1	0.719284	2.3249e-06	0.0198684	0.00217068	0.152781	0.000511294	0.212225	0.0745805	0.237828	0.00131967	0.159908	2.0697e-06	0.599366	0.0127506	0.00178825		2.3249e-06	0.212225	1.09549e-05
RNF133	0.957625	1.13764e-05	8.31568e-06	9.48063e-08	0.954723	0.0001015	0.000127763	1.42552e-06	0.92394	0.999971	0.793056	0.0939051	0.437115	0.160199	0.0137588		1.13764e-05	0.999971	1.13768e-05
TRMT1L	0.00363482	7.72427e-06	0.00159594	0.635997	0.0360588	0.143616	2.46452e-13	6.5885e-05	1.8603e-07	9.08526e-23	2.44275e-08	6.2708e-11	0.113099	0.354189	0.51002		7.72427e-06	0.635997	1.21451e-05
SNX27	6.66148e-06	0.0121074	4.15776e-10	2.60881e-06	4.60224e-05	0.148666	0.000594522	0.525076	2.6255e-06	0.0989284	0.411446	0.00332994	0.0162761	0.114923	8.88453e-05		6.66148e-06	0.525076	1.26867e-05
DUSP2	1.375e-05	0.00465975	1.22681e-05	1.53142e-07	9.24354e-08	0.312419	0.127675	0.970934	0.997514	0.43126	0.527984	0.243137	0.492355	0.262775	0.900865		1.375e-05	0.970934	1.41616e-05
RARRES3	0.000765204	1.4164e-05	0.00605424	2.08696e-05	0.0724963	0.960647	0.748949	0.92308	0.0612618	0.287222	1	0.0310355	0.206976	0.315489	0.0196764		1.4164e-05	1	1.4164e-05
FAM57A	0.000211197	4.16335e-06	5.36356e-07	2.65656e-07	0.00546463	0.000114124	0.275948	0.0271949	0.0331573	4.95425e-09	1.41023e-11	8.10984e-08	0.306812	0.447868	0.184044		4.16335e-06	0.275948	1.50875e-05
MSANTD2	0.0413749	9.78149e-06	0.000478049	0.000272063	0.224658	0.24996	0.557565	0.00209198	0.00316482	0.0564248	6.60092e-05	3.33008e-07	0.0128945	0.00174959	1.6281e-05		9.78149e-06	0.557565	1.75432e-05
CKAP5	0.0271604	2.5392e-06	0.13198	0.133902	0.055392	0.023876	0.0499099	0.116353	0.0333956	0.0333389	0.103137	0.000105377	0.759647	0.106625	0.0907447		2.5392e-06	0.133902	1.8963e-05
MINOS1-NBL1	3.71017e-06	0.017712	2.0302e-14	1.27395e-10	0.000230294	0.410666	0.0326517	0.144662	0.411526	0.0610475	0.187773	0.99236	0.905088	0.0320903	0.202606		3.71017e-06	0.187773	1.97587e-05
CTF1	1.95815e-05	4.80441e-05	8.07978e-11	3.4383e-07	7.81548e-06	0.677071	0.976172	0.985036	0.998256	0.783319	0.70659	0.951948	1	0.438436	0.585359		1.95815e-05	0.985036	1.98789e-05
YIPF4	0.502471	5.75071e-14	2.775e-20	5.26823e-11	1.09958e-13	7.17988e-07	1.13871e-15	2.85002e-09	1.18841e-11	2.84256e-44	2.65171e-27	1.22014e-29	0.0563147	0.0352304	0.36469		5.75071e-14	2.85002e-09	2.01778e-05
HBP1	0.834276	7.95849e-06	1.14129e-07	0.00102586	0.0388903	0.00910913	0.00163902	0.106224	0.0160011	0.074965	0.390276	0.00913615	0.302781	0.197781	0.0520887		7.95849e-06	0.390276	2.03919e-05
CSF2RB	0.133333	0.000491184	4.06715e-07	9.80176e-06	2.65904e-05	3.63632e-07	0.017359	0.00762428	0.0229255	1.12985e-14	2.83916e-12	4.98297e-11	0.640162	0.554419	0.729323		3.63632e-07	0.017359	2.09477e-05
APLP1	0.0393337	1.46964e-05	0.533619	0.0124449	0.347359	0.263819	0.314897	0.657633	0.965162	0.00197467	0.161055	0.534642	0.205782	0.808759	0.929935		1.46964e-05	0.657633	2.23475e-05
GEMIN7	0.847004	4.00997e-07	0.0172231	0.000201247	1.0875e-05	0.000329932	0.00153186	1.58659e-05	8.03409e-07	1.01728e-21	2.77162e-26	6.3835e-28	0.188411	0.016371	0.899603		4.00997e-07	0.0172231	2.32825e-05
S100A11	0.0378996	2.37637e-05	2.00672e-05	3.08744e-05	0.907582	0.403246	0.455933	0.618358	0.546244	1	0.999961	0.150154	0.999937	0.135292	0.21737		2.37637e-05	1	2.37637e-05
SSPO	0.00153917	0.0166676	0.0598782	0.0493609	0.412369	2.2914e-05	0.410834	0.923209	0.0329632	0.000197614	6.67379e-05	0.39756	0.978331	0.14389	0.164785		2.2914e-05	0.923209	2.482e-05
SESN2	0.00106952	1.71382e-05	2.73432e-05	0.00558964	0.0279001	0.0303906	0.0673844	0.294495	0.543375	0.634283	0.410409	0.0277765	0.703906	0.0298796	0.103649		1.71382e-05	0.634283	2.70198e-05
KCNA4	0.551043	1.53469e-05	1.38186e-15	4.68528e-08	0.120018	0.0138897	1.283e-08	0.000171085	0.877262	0.0151947	0.565561	0.475384	0.539246	0.000544373	0.066073		1.53469e-05	0.565561	2.71357e-05
RECQL	0.0366549	4.44724e-06	0.0828003	0.157427	0.154141	0.66441	7.14214e-05	0.000113213	2.69459e-05	1.1137e-16	1.5869e-14	2.8074e-15	0.985488	0.983684	0.999897		4.44724e-06	0.157427	2.82495e-05
GPATCH8	0.819378	1.53033e-05	0.00118029	0.219419	0.0157015	7.46663e-05	0.00133162	0.54125	0.164732	3.18673e-05	1.13568e-06	2.26195e-08	0.169796	0.021547	0.811927		1.53033e-05	0.54125	2.82741e-05
EPOR	0.000651804	2.67379e-05	0.000108232	0.00101104	0.0211019	0.543273	0.68832	0.933482	0.713802	0.458389	0.891081	0.416098	0.498961	0.898787	0.522931		2.67379e-05	0.933482	2.86431e-05
SDF2L1	2.13418e-05	0.000243313	3.88466e-07	0.100659	0.00016192	0.852116	0.588887	0.728531	0.559548	0.585419	0.262184	0.297346	0.638107	0.773618	0.924746		2.13418e-05	0.728531	2.92944e-05
LONP2	0.80038	1.51076e-05	0.0259034	0.0106672	0.254313	0.00130221	0.482872	0.27567	0.20861	6.73303e-06	0.00960941	3.30109e-09	0.333958	0.00330717	0.00051415		1.51076e-05	0.482872	3.1287e-05
NCK2	0.00306453	3.13917e-05	2.95606e-14	3.61405e-16	3.21241e-06	0.331171	0.134425	0.0249942	0.62541	0.995658	0.869886	0.562818	0.544844	0.308392	0.104816		3.13917e-05	0.995658	3.15286e-05
KCNH7	0.22923	3.16182e-05	0.000582481	0.000804668	0.361431	4.57347e-05	0.00102133	0.000117122	0.996105	0.972444	0.0209117	0.000333535	0.0462313	0.00298899	0.00101971		3.16182e-05	0.972444	3.25141e-05
IKZF4	3.23054e-05	0.486749	1.41324e-10	1.44605e-08	1.04851e-09	0.00667551	0.00613857	0.979748	0.851393	3.21236e-05	0.00021028	2.67026e-05	0.00466062	0.0317608	0.879512		3.23054e-05	0.979748	3.29732e-05
KCNIP2	0.00583081	2.64132e-06	2.50368e-10	9.11257e-07	0.00799222	0.242286	0.0299127	0.0790477	0.0169662	3.27957e-09	3.15308e-06	2.02223e-05	0.977632	0.752366	0.767415		2.64132e-06	0.0790477	3.34143e-05
GFI1B	0.856945	2.16095e-05	0.00921378	0.142297	0.00591218	0.00282447	0.150357	0.637409	0.212974	0.034244	0.01617	0.00192759	0.530471	0.430491	0.266318		2.16095e-05	0.637409	3.3902e-05
RBKS	0.0726014	2.9559e-06	0.0784659	0.000254063	0.101541	8.31281e-05	0.0411232	0.000102821	0.0618615	1.46522e-09	1.10829e-06	3.79437e-10	0.000563325	0.0839971	0.0686781		2.9559e-06	0.0784659	3.76712e-05
MYCBP2	0.69481	3.62652e-05	7.68538e-10	2.43415e-05	0.724757	0.00553229	1.06348e-05	0.00609688	0.412299	0.228455	0.929722	0.089669	0.930161	0.00248081	0.0447543		3.62652e-05	0.929722	3.90065e-05
CALM3	3.11664e-05	0.891259	1.31207e-14	3.99829e-15	0.000508071	0.0102184	0.792406	0.343068	0.0164758	6.14083e-06	5.31419e-07	0.0865295	0.879014	0.0072687	0.00180636		3.11664e-05	0.792406	3.93313e-05
CCDC108	0.252325	1.07094e-06	3.18348e-07	4.7824e-05	0.000994536	2.72774e-07	0.000967218	0.00679735	0.0307615	1.22308e-18	5.93319e-15	3.09581e-11	0.958266	0.996228	1		2.72774e-07	0.00679735	4.01295e-05
HIRIP3	0.119901	1.82569e-05	0.00351067	0.403325	0.119326	0.114947	0.448135	0.272759	0.0322432	0.204454	0.00690702	0.00062211	0.155331	0.0111187	0.339283		1.82569e-05	0.448135	4.07397e-05
LPAR5	3.69077e-05	0.000898643	9.81859e-09	3.77029e-05	1.77432e-05	0.974197	0.355859	0.892347	0.576053	0.0942309	0.771807	0.214048	0.0744483	0.809125	0.936011		3.69077e-05	0.892347	4.13602e-05
FAM186B	0.340998	9.23928e-06	0.0704479	0.0178738	0.000202727	0.00164594	0.221637	0.0638335	0.000304871	0.0445469	0.00578499	5.19781e-10	0.634066	1.94051e-05	0.00314298		9.23928e-06	0.221637	4.16866e-05
BPNT1	0.0930139	3.65667e-06	0.018779	0.00191911	1.31028e-13	6.56916e-06	0.01419	0.0871841	1.27512e-06	6.64336e-11	4.65313e-12	1.65046e-19	0.535026	8.82488e-17	2.52628e-11		3.65667e-06	0.0871841	4.19419e-05
MEF2BNB-MEF2B	0.0166794	3.43708e-05	0.0106563	0.0785643	0.660871	0.0199484	0.785174	0.205195	0.861889	0.000369637	0.000301501	0.0565945	0.881785	0.68521	0.678252		3.43708e-05	0.785174	4.37748e-05
NARF	0.206969	0.000952399	7.93429e-13	0.00010131	5.41013e-16	4.04683e-07	3.66491e-07	0.008902	7.86862e-11	1.98308e-13	1.22872e-05	4.8739e-17	0.0783231	0.0810089	0.00173234		4.04683e-07	0.008902	4.54598e-05
CYLD	0.0837117	1.43532e-06	8.48491e-18	0.0109845	4.46765e-08	0.0451357	1.61076e-11	0.0315502	3.75983e-06	2.50025e-18	0.001049	3.63409e-09	8.88446e-05	0.0130278	0.0629603		1.43532e-06	0.0315502	4.54933e-05
SRP19	0.12863	1.88423e-05	0.00433936	0.00459374	0.000367804	1.10754e-05	0.224697	0.00349171	0.0269442	1.32847e-15	1.44929e-14	6.30248e-15	0.000129521	0.146253	0.177515		1.10754e-05	0.224697	4.92907e-05
LCK	0.414479	3.04999e-05	0.000564252	0.00325267	0.146617	0.0346277	0.558178	0.595561	0.94924	0.00454696	0.0120516	0.115517	0.999996	0.445558	0.669981		3.04999e-05	0.595561	5.1212e-05
WDR88	0.918348	1.43985e-05	0.082201	0.00337639	0.0179324	4.67857e-05	0.265521	0.0472311	0.0993937	3.74525e-09	1.17498e-11	1.36177e-08	0.479747	0.598669	0.87352		1.43985e-05	0.265521	5.42274e-05
HAUS3	0.586282	2.53923e-05	8.49801e-06	7.31598e-05	2.61991e-10	0.00940324	0.000625519	0.0268098	4.85893e-08	1.58656e-06	0.458525	1.53522e-11	0.00403182	0.0124481	3.20823e-07		2.53923e-05	0.458525	5.53781e-05
STT3B	6.26591e-06	0.319366	4.93138e-09	0.0873011	2.86679e-07	0.0160935	4.30762e-07	0.0411088	1.22651e-07	1.52467e-09	0.0220863	3.6295e-07	0.0315715	0.000508371	2.83165e-06		6.26591e-06	0.0873011	7.17736e-05
NRL	2.21298e-05	0.020953	6.31671e-19	1.46447e-16	1.85087e-12	0.28226	0.184114	0.300994	0.717717	3.23568e-05	0.00012818	0.00190132	0.801646	0.851427	0.921951		2.21298e-05	0.300994	7.35224e-05
NTF4	0.00563815	7.21708e-05	0.101009	0.0244387	0.878302	0.313752	0.977372	0.932981	0.304902	0.19934	0.386783	0.0801711	0.997013	0.364283	0.27895		7.21708e-05	0.977372	7.38417e-05
TMEM8A	0.99963	7.43424e-05	0.0791297	0.757171	0.044027	0.00497551	0.36125	0.996487	0.102918	0.028081	0.0416606	0.0168908	0.804721	0.615646	0.15633		7.43424e-05	0.996487	7.46045e-05
S100Z	0.00496482	2.6652e-06	0.00930536	0.0354297	0.00374102	0.610095	1.84152e-08	1.00984e-06	7.65025e-08	1.70177e-13	1.29209e-10	1.15262e-11	0.978908	0.864325	0.99206		2.6652e-06	0.0354297	7.5225e-05
ATP11B	0.822801	6.79721e-06	5.94089e-09	0.000853272	0.00202655	0.0110097	0.000266594	0.0898257	0.00830323	2.63772e-05	0.045119	2.19752e-05	0.596136	0.000222105	0.00364751		6.79721e-06	0.0898257	7.56711e-05
PSME1	0.11786	7.96259e-05	0.32593	0.0019741	0.619654	0.358767	0.0866628	0.393066	0.157733	0.000638314	0.981317	0.00387886	0.00487874	0.99513	0.00717654		7.96259e-05	0.981317	8.11419e-05
OR1L4	0.000601902	2.77213e-06	3.29155e-15	1.73904e-12	8.53581e-15	0.945599	4.46038e-05	0.00151022	0.000183124	0.00285011	0.0334587	0.00283245	1	0.458013	0.747551		2.77213e-06	0.0334587	8.28522e-05
PP2672	2.30238e-05	0.3355	2.18383e-19	1.54126e-12	1.78506e-11	0.0383121	0.0330003	0.277272	0.517253	1.65095e-08	9.68451e-06	5.47708e-05	0.288133	0.0338944	0.868887		2.30238e-05	0.277272	8.30367e-05
PRDM16	1.56532e-07	0.0778563	5.56625e-75	4.02801e-14	1.01981e-30	0.000426737	1.09251e-24	0.00188507	3.00116e-11	2.61826e-47	6.42901e-09	5.14557e-23	5.5579e-13	0.0536333	2.73809e-05		1.56532e-07	0.00188507	8.3038e-05
HNRNPA1	0.908838	3.40386e-05	0.0430316	0.398898	0.0475821	0.00012345	0.0143282	0.181831	0.0324956	1.42423e-05	5.92397e-05	0.0246012	0.152436	0.813915	0.287126		3.40386e-05	0.398898	8.53315e-05
LRRC26	8.61816e-05	0.0202785	0.118761	0.00402727	0.000441115	0.273057	0.264085	0.990883	0.933396	0.959644	0.634709	0.30143	0.584331	0.278389	0.623325		8.61816e-05	0.990883	8.69746e-05
PPP1R16A	3.88863e-05	0.0127745	3.36728e-10	0.000310839	5.84876e-08	0.781843	0.445712	0.44061	7.77008e-06	0.0433195	0.335224	5.26838e-06	0.555001	0.00198469	0.00350178		3.88863e-05	0.445712	8.72455e-05
C1QB	0.996798	8.465e-05	0.0151512	0.719908	0.420123	0.000468721	0.186908	0.937138	0.925792	0.00217114	0.000121537	0.0110804	0.62068	0.925936	0.98564		8.465e-05	0.937138	9.03283e-05
TRIM24	0.369725	9.79234e-07	7.39115e-11	6.80104e-05	7.98228e-09	0.00153722	9.55121e-09	0.0106164	4.37234e-07	4.96797e-11	0.000303853	3.51012e-08	0.000269348	0.0110863	0.000214618		9.79234e-07	0.0106164	9.22377e-05
EDC3	0.482385	3.89857e-05	0.000139355	0.246171	0.0997821	0.0828045	0.157753	0.41914	0.23701	0.071425	0.0262527	0.000701175	0.208758	0.097832	0.768443		3.89857e-05	0.41914	9.30134e-05
RNF41	0.729023	7.85676e-05	2.01368e-10	0.842245	0.0826592	0.000405114	8.46835e-09	0.732015	0.0138258	2.01917e-23	1.14181e-06	9.36572e-09	4.93114e-09	2.70485e-05	0.156026		7.85676e-05	0.842245	9.32836e-05
FAM92B	0.970894	5.88544e-05	1.84282e-07	0.0441024	0.915132	0.0124939	0.000528836	0.431533	0.999452	0.140664	0.623795	0.0426918	0.21395	0.00802159	0.518611		5.88544e-05	0.623795	9.43489e-05
TRIM31	5.07986e-05	0.462349	0.0567002	0.450503	0.0238262	0.0132765	6.71111e-09	2.98553e-05	0.0294766	0.00179881	0.108343	0.245058	0.815938	0.000271513	0.0152694		5.07986e-05	0.450503	0.00011276
OR1K1	0.251036	0.000117996	0.127309	0.821993	0.931931	0.140385	0.989572	0.63944	0.521901	0.0123489	0.0116315	0.108295	0.76741	0.286031	0.678706		0.000117996	0.989572	0.000119239
SLC24A5	0.036209	6.3185e-05	0.318458	0.52581	0.775902	0.32177	6.41951e-05	0.000468035	0.00587986	1.3972e-10	7.51862e-08	2.55375e-06	0.781627	0.127836	0.18545		6.3185e-05	0.52581	0.000120167
ETV3	0.126534	1.61534e-06	0.000455582	6.09854e-06	0.135052	0.0183863	0.0085491	0.0128973	0.00423746	6.1613e-09	1.13386e-05	1.54493e-07	0.345918	0.529866	0.104897		1.61534e-06	0.0128973	0.000125246
C16orf58	0.140668	1.37464e-05	7.03959e-20	1.48039e-11	0.25821	0.33624	0.000284696	0.00231691	0.861894	0.0358545	0.108324	0.657498	1	0.037631	0.0459059		1.37464e-05	0.108324	0.0001269
FOXC2	1.27519e-06	0.000792162	3.88287e-33	1.52138e-30	2.24487e-30	0.28582	0.00982047	0.00598473	0.00349258	3.49966e-06	3.05768e-06	1.79509e-06	0.999991	0.992481	0.999974		1.27519e-06	0.00982047	0.00012985
WDTC1	0.000103929	0.0623819	4.49716e-06	0.0245539	1.86308e-05	0.0609238	0.795131	4.64728e-05	0.608067	0.197962	0.00809917	0.108955	5.80471e-05	0.544347	1.17745e-05		0.000103929	0.795131	0.000130707
TTLL1	0.0116194	6.25568e-05	0.463611	0.0596125	0.0337977	0.741135	0.000407813	0.000600947	0.00512174	9.80462e-07	2.06303e-06	6.18342e-05	0.87877	0.141008	0.215418		6.25568e-05	0.463611	0.000134934
C5AR2	0.687	1.87705e-05	0.000120439	0.127607	0.00464507	0.00224511	0.000411442	0.0940463	0.000704415	4.29665e-16	2.47785e-09	2.55935e-13	0.254781	0.0136354	0.351293		1.87705e-05	0.127607	0.000147097
SPG7	5.23468e-13	4.85759e-11	2.6609e-108	1.96132e-33	2.92501e-48	0.348659	5.8966e-38	3.46479e-09	9.68674e-15	7.6587e-38	1.42497e-11	2.39894e-15	2.81029e-14	1.85175e-05	0.000593348		5.23468e-13	3.46479e-09	0.000151082
DYRK3	0.000101368	0.0210275	1.90061e-07	4.56257e-05	4.38e-06	0.124157	0.113701	0.650643	0.711308	0.000512655	0.00994167	0.0215989	0.101948	0.393709	0.684303		0.000101368	0.650643	0.000155797
CDKN2AIPNL	0.756282	0.000146265	0.000864805	0.334353	0.721587	0.0422609	0.103098	0.927247	0.8899	0.909973	0.169496	0.0269967	0.635822	0.0592292	0.528518		0.000146265	0.927247	0.000157741
NFKBIZ	0.0160647	2.30734e-05	0.000990619	0.144753	0.108116	0.636364	4.92905e-05	0.00430383	0.0400339	1.48585e-08	2.23329e-05	0.00102828	0.100021	0.9504	0.933621		2.30734e-05	0.144753	0.000159399
KIAA1211L	0.086231	4.98995e-05	8.35789e-09	0.022681	0.0453536	0.0145547	0.00842483	0.14759	0.73893	0.309278	0.00315392	0.327268	0.0244921	0.154342	0.630196		4.98995e-05	0.309278	0.000161342
NKX6-1	1.45513e-05	0.000663566	0.0808163	0.0138053	0.000720029	0.56877	4.41446e-06	0.0872913	0.0999351	0.000138552	0.0718496	0.207463	0.112078	0.140424	0.997392		1.45513e-05	0.0872913	0.000166698
ZNF570	0.308349	1.17555e-05	0.068349	0.0185495	0.217835	0.066202	0.0138966	0.00513812	0.0362141	9.96038e-10	1.76563e-09	3.59078e-07	0.212073	0.733504	0.804807		1.17555e-05	0.068349	0.000171992
COMTD1	0.000773715	0.000150431	0.239086	0.0010203	0.0114163	0.99454	0.0310697	0.857158	0.983133	0.010127	0.653506	0.85573	0.0240468	0.0748103	0.997317		0.000150431	0.857158	0.0001755
ANKHD1	0.703942	0.000161239	0.743633	0.00267886	0.275646	0.00514388	0.634949	0.0180254	0.817914	0.00118808	0.879552	0.0222214	0.00528319	0.280041	0.121205		0.000161239	0.879552	0.00018332
POLD1	0.947753	0.000188661	0.435483	0.3225	0.971775	0.00409181	0.998913	0.639256	0.95479	0.00423306	0.00417137	0.0683292	0.958119	0.955658	0.755843		0.000188661	0.998913	0.000188866
SNRK	0.96349	0.000958811	0.92002	0.000988924	0.00507114	0.000182717	0.79978	0.00580368	0.0112056	0.00066217	2.64244e-08	2.03518e-05	0.0097017	0.0321686	0.0681805		0.000182717	0.92002	0.000198601
PHF21A	0.00748482	0.0352539	3.54355e-07	5.15077e-05	5.77908e-11	5.37915e-05	0.265715	0.223888	0.000449888	2.32094e-08	1.50681e-06	1.03253e-12	0.822102	0.00195267	0.0910691		5.37915e-05	0.265715	0.000202441
TANC2	0.710912	3.9204e-05	1.18165e-10	0.0467584	0.000299787	0.00968482	4.37628e-07	0.184985	0.00329363	5.49252e-10	0.0169285	0.000115678	0.0139135	0.103023	0.628144		3.9204e-05	0.184985	0.00021193
ASL	0.000154823	0.215738	1.27634e-07	0.00890801	0.00100612	0.263348	0.000277337	0.725268	0.272661	1.86124e-05	0.322819	0.0698474	0.00156827	0.288849	0.895717		0.000154823	0.725268	0.000213469
MRPL4	0.0162545	0.00144142	4.35051e-05	0.0372663	2.04755e-38	8.69054e-06	4.17139e-08	0.00080461	6.44243e-40	0.000340313	0.000661618	2.11487e-17	0.0104198	7.8039e-17	1.01682e-23		8.69054e-06	0.0372663	0.000233201
XKR7	7.07429e-06	0.00042015	4.0044e-28	2.5402e-18	7.55363e-16	0.45475	0.00078105	0.0301348	0.00696409	6.22441e-09	1.37806e-05	7.64599e-05	1.38613e-07	0.590829	5.42991e-07		7.07429e-06	0.0301348	0.000234755
PHOSPHO1	0.236731	4.6041e-05	0.00961312	0.0067438	0.00931042	0.0277669	0.188416	0.0833213	0.000106517	3.35441e-06	7.20627e-07	0.101505	0.99392	0.00214513	0.00191181		4.6041e-05	0.188416	0.000244359
GPR124	0.000141041	0.654866	0.0193706	0.370515	0.00213279	0.00164382	0.033057	0.0640346	0.0647599	0.123222	0.574656	0.00794368	0.973091	0.0693764	0.117195		0.000141041	0.574656	0.000245435
CCNH	1	2.13574e-05	0.0308802	0.00221623	0.00101532	4.51945e-05	0.0849566	0.00383232	0.00586589	3.18961e-10	1.42203e-11	3.20745e-10	0.664611	0.386158	0.672973		2.13574e-05	0.0849566	0.000251392
NANOS1	2.18013e-06	0.00106925	2.77077e-34	1.60585e-35	2.10044e-34	0.834059	0.00859443	0.00219186	0.00368136	0.00354465	0.00190781	0.00228916	0.104354	0.293798	0.999974		2.18013e-06	0.00859443	0.000253667
RAB44	0.000167668	0.342564	5.65836e-06	0.114761	4.62411e-07	0.0492482	0.164274	6.06379e-06	0.524664	0.448059	0.658255	0.0067644	4.03005e-06	0.00460445	4.35175e-10		0.000167668	0.658255	0.000254716
SERPINI2	0.885765	0.000234621	0.137649	0.478117	0.882445	0.0417694	0.787537	0.900766	0.934724	0.273127	0.0696976	0.011331	0.993495	0.419168	0.910676		0.000234621	0.900766	0.000260468
ZCCHC14	0.186523	1.38235e-05	3.66131e-05	0.0360824	0.0557631	0.0292523	0.000475517	0.0520006	0.0769713	3.02922e-06	5.9847e-05	0.0501291	0.931124	0.685157	0.637234		1.38235e-05	0.0520006	0.000265833
FKBP10	2.06477e-05	0.199636	2.66698e-27	0.00547428	3.57968e-05	0.0955971	6.03005e-06	0.0230481	0.128057	1.03984e-11	0.0772693	0.121504	4.74068e-08	4.14103e-05	0.818727		2.06477e-05	0.0772693	0.000267218
TUBB4B	0.999975	0.000145463	0.000783684	0.000463878	0.784836	0.000669896	0.0047742	0.00131493	0.892531	0.544107	0.422782	0.00175108	0.530764	0.00245219	0.00204001		0.000145463	0.544107	0.000267342
RASSF8	0.35381	0.00015012	0.00325042	0.553514	0.585813	0.00715065	0.000462256	0.0646524	0.17153	5.15158e-13	2.74413e-07	1.07642e-06	0.0564661	0.0505161	0.973201		0.00015012	0.553514	0.000271213
TOP2B	0.0565196	4.1311e-05	0.0198682	0.152126	0.0239886	0.0309194	0.00366959	0.0131845	0.257256	0.00205522	0.000134001	0.0284224	0.794981	0.0861528	0.151479		4.1311e-05	0.152126	0.000271559
CNNM3	0.000274689	0.069632	2.85526e-06	0.00159216	0.0382854	0.496888	0.935057	0.991525	0.930392	0.0977136	0.528693	0.55842	0.998251	0.549575	0.660456		0.000274689	0.991525	0.000277037
ARHGAP11B	0.57946	5.54512e-06	4.2808e-06	3.96609e-05	0.000107713	9.64342e-05	0.0183437	0.00922405	0.026868	3.3704e-14	2.57724e-07	8.65013e-11	2.00718e-05	0.0484632	2.09918e-07		5.54512e-06	0.0183437	0.00030229
RBM6	0.97133	6.36865e-11	4.33014e-10	4.35037e-21	0.00703504	2.70408e-07	2.00096e-07	4.48636e-17	0.0167847	4.6348e-12	2.48759e-23	2.89401e-10	6.27232e-05	2.19186e-08	4.45601e-08		6.36865e-11	2.00096e-07	0.00031828
TRAF4	0.000114041	0.823496	1.1881e-11	2.26344e-15	0.000100801	0.0290778	0.354544	0.00551892	0.595626	9.43361e-06	7.7135e-09	0.0177827	0.22817	0.816228	0.0395222		0.000114041	0.354544	0.000321655
MRPL22	0.916709	9.83302e-05	1.10181e-11	0.0164717	0.000729279	0.000176131	4.70617e-06	0.288208	0.0409575	6.83061e-12	3.63554e-05	0.000657372	0.0278024	0.0631674	0.905072		9.83302e-05	0.288208	0.000341178
PLA2G1B	0.00165952	0.658041	8.87499e-07	1.70086e-10	0.106108	0.000199015	0.562683	0.00147402	0.182148	8.965e-08	1.69413e-11	0.0280291	0.0611123	0.00644034	0.000914833		0.000199015	0.562683	0.00035369
RARG	0.382986	0.000102345	0.000233755	4.10217e-06	0.00027964	5.71418e-05	0.159525	0.0140588	0.0420865	8.98282e-09	8.74571e-11	9.94009e-07	0.265646	0.064384	0.0741677		5.71418e-05	0.159525	0.000358199
PHOX2A	0.00786797	0.000371114	0.000504321	0.0020495	0.0135057	0.980734	0.555314	0.929739	0.0215224	0.964767	0.815642	0.00965924	0.94492	0.0291315	0.123133		0.000371114	0.964767	0.000384666
FBXW11	0.816741	0.000376439	0.00326326	0.958681	0.126479	0.00250739	0.0061618	0.838292	0.0609491	0.178343	0.0731973	0.0442083	0.125429	0.311584	0.59865		0.000376439	0.958681	0.000392663
USP17L3	0.000333641	0.046477	0.809557	0.046477	0.00280272	0.0387594	0.00176255	0.540248	0.994059	0.0529222	0.697405	0.133	0.0529222	0.0046848	0.549864		0.000333641	0.809557	0.000412127
SAP130	0.00047317	0.805648	0.176314	0.00335805	0.557334	0.000340966	0.000160028	3.41284e-05	0.0287982	0.825732	0.00824644	0.402021	0.165203	0.676306	0.418116		0.000340966	0.825732	0.000412926
CHRNB2	0.207866	7.20574e-05	1.13324e-12	0.000192274	1.07526e-07	0.000801927	0.000175773	0.172807	0.00274424	3.09388e-17	6.22734e-08	1.62611e-11	0.148512	0.18113	0.0304575		7.20574e-05	0.172807	0.000416983
HSPG2	8.32609e-05	0.00483426	0.198452	0.00473679	0.0111501	0.287273	0.00239592	7.65426e-10	0.295755	0.0523963	1.41291e-07	0.575398	0.00285148	0.491177	0.000275949		8.32609e-05	0.198452	0.000419552
CTD-3214H19.4	0.000397978	0.024885	0.18929	0.244346	0.00070592	0.0452921	0.492187	0.719425	0.993917	0.190934	0.889526	0.0766451	0.811417	0.542719	0.43531		0.000397978	0.889526	0.000447405
MELK	0.328464	0.000447747	0.000540633	0.00365306	0.589608	0.0974078	0.110537	0.277372	0.990162	0.644784	0.998735	0.318023	0.999544	0.0667784	0.381728		0.000447747	0.998735	0.000448314
NFX1	0.547442	0.000426779	0.000599002	0.0117051	0.376323	0.0717142	0.0472096	0.142252	0.855401	0.939848	0.906557	0.268794	1	0.269981	0.392961		0.000426779	0.939848	0.000454094
TTBK2	0.0159377	3.62137e-07	9.49312e-24	2.4539e-07	0.000566832	0.0176338	2.24727e-16	2.97411e-05	0.00112123	7.9798e-07	0.000788286	0.000345744	0.00614537	0.000468095	0.012961		3.62137e-07	0.000788286	0.000459398
SLC7A4	0.0722698	0.000251372	0.000923841	0.529754	0.339013	0.456591	0.00575598	0.544903	0.263023	0.00012765	0.240796	0.0263848	0.349087	0.935135	0.951453		0.000251372	0.544903	0.000461314
FOLR1	0.890656	0.000433817	0.54427	0.883198	0.0310245	0.0144265	0.587076	0.858026	0.00723313	0.0018005	0.258524	8.37363e-05	0.425008	0.17711	0.309227		0.000433817	0.883198	0.000491189
SKAP2	0.416423	4.54768e-05	0.000133424	0.000443897	0.00632078	0.0199488	0.000777447	0.0916018	0.00364453	2.29451e-05	0.0599278	1.4555e-05	0.111045	0.100726	0.0902736		4.54768e-05	0.0916018	0.000496461
OR9A2	0.374658	0.000388671	0.028107	4.09218e-09	0.524555	0.145747	0.637954	3.41783e-05	0.99864	0.739307	0.0558589	0.626266	0.00544684	0.871817	0.0254299		0.000388671	0.739307	0.000525724
RGP1	0.000210229	0.936356	1.25537e-15	0.158511	6.20754e-10	0.000597685	1.95994e-05	0.239775	0.000652135	4.94345e-13	0.398463	1.29053e-08	7.16601e-06	0.989629	0.000396966		0.000210229	0.398463	0.000527599
PTMS	0.000337882	0.0706379	0.571313	0.346935	0.725284	0.383975	0.12467	0.189221	0.000962123	0.619109	0.34238	0.0333288	0.742227	0.246568	0.292931		0.000337882	0.619109	0.000545755
DLGAP3	0.144681	0.000491584	0.16699	0.0126712	0.343448	0.114291	0.71346	0.885024	0.486298	0.664842	0.147809	0.0306714	0.770857	0.126091	0.253956		0.000491584	0.885024	0.000555447
UBA3	0.306606	0.00117155	0.0102609	0.174069	0.101147	9.75973e-05	0.0192416	0.017451	0.345557	2.55691e-09	7.36642e-06	1.76249e-06	0.0835559	0.90155	0.738538		9.75973e-05	0.174069	0.000560683
FBXO45	0.00045064	0.342291	8.71133e-05	0.00282269	0.00672529	0.307614	0.259105	0.780085	0.214686	0.146611	0.393204	0.380045	0.194414	0.790375	0.455961		0.00045064	0.780085	0.00057768
TMIGD1	0.603552	0.000578042	0.774578	0.962727	0.999941	0.254705	0.996088	0.991333	0.840768	0.23134	0.135864	0.0663415	0.996088	0.929172	0.988696		0.000578042	0.996088	0.000580312
CNTD2	0.000507242	0.395021	4.89076e-08	9.02779e-09	8.07551e-08	0.0604762	0.301192	0.839943	0.265442	0.00316956	0.000555834	0.000702907	0.167868	0.794843	0.164973		0.000507242	0.839943	0.0006039
ZNF575	0.000296519	0.0347801	2.44464e-08	7.18272e-08	6.08424e-07	0.725167	0.480227	0.17546	0.628941	0.0849566	0.039478	0.0817084	0.736196	0.968023	0.465876		0.000296519	0.480227	0.000617456
KMT2E	0.589241	7.36097e-05	0.118795	1.8264e-10	2.50867e-08	0.0163273	0.00659377	2.91842e-12	4.50781e-05	1.45871e-07	5.60293e-19	0.0190629	8.04492e-06	2.99876e-12	2.36514e-24		7.36097e-05	0.118795	0.000619637
GPRC5B	0.611994	5.14842e-05	6.11019e-06	0.00252889	3.73469e-05	0.00379351	0.0158791	0.0809369	0.00843742	5.52702e-07	0.000233045	2.32493e-06	0.906732	0.694768	0.54912		5.14842e-05	0.0809369	0.000636104
CCDC28B	0.0356008	0.000625015	0.00731277	0.153074	0.152231	0.740533	0.4162	0.974827	0.140097	0.0765409	0.834616	0.00560414	0.571983	0.14954	0.0530864		0.000625015	0.974827	0.000641156
C10orf95	0.000658379	0.00103318	0.220978	0.00983969	0.435426	1	0.349597	1	0.877771	0.56561	0.999961	0.914958	0.673599	0.955256	0.826257		0.000658379	1	0.000658379
NUP153	0.999319	0.000663074	0.827637	0.978719	0.898051	0.0299276	0.916509	0.751178	0.993369	0.000923778	0.00158376	0.157029	0.999981	0.943384	0.835439		0.000663074	0.978719	0.000677491
JPH4	5.59084e-05	0.0121956	0.00946776	0.000657315	0.0168738	0.730481	0.0817293	0.00142057	0.00216822	0.0813919	0.00499087	0.047685	0.349215	0.341836	0.777768		5.59084e-05	0.0817293	0.000684068
ABCG8	0.00378585	0.000291207	0.190803	0.425382	0.592543	0.409201	2.62329e-06	7.73701e-05	0.000619974	7.91142e-08	5.4977e-06	7.78256e-05	0.998542	0.939887	0.999263		0.000291207	0.425382	0.000684578
OPLAH	0.33705	0.02257	0.185838	0.00131546	0.948462	0.000220876	0.0132032	9.18836e-06	0.297554	0.319672	0.0820348	0.324944	0.127768	0.495484	0.0908772		0.000220876	0.319672	0.000690946
SLC39A7	0.993967	0.00142449	0.673276	0.421428	0.021959	0.000628092	0.640449	0.867901	0.118646	0.000168804	0.000152311	3.07148e-06	0.994027	0.0248518	0.0568207		0.000628092	0.867901	0.000723691
NFYA	0.00392686	0.285241	0.052227	0.861635	0.139348	0.000643378	7.57028e-05	0.00418507	0.00198791	0.00513754	0.757943	0.0253929	0.27816	0.819837	0.24455		0.000643378	0.861635	0.000746694
NPTN	0.000810292	0.976793	0.130797	0.509866	0.000692106	0.041348	0.226147	0.252379	0.940409	0.637496	0.994503	0.0196755	0.966499	0.229802	0.131398		0.000810292	0.994503	0.000814771
GPR160	0.000816073	0.70856	0.0476085	0.000417408	0.0497148	0.0275962	0.100465	0.999956	0.206071	0.598179	0.0371493	0.502957	0.165455	0.991083	0.116351		0.000816073	0.999956	0.000816109
NINJ2	0.996991	0.0005512	0.00577447	0.301027	0.162126	0.0382441	0.0587683	0.5373	0.611002	0.0994983	0.670188	0.839103	0.806686	0.99773	0.999998		0.0005512	0.670188	0.000822456
EPC1	0.941684	2.81483e-06	8.95979e-25	2.06403e-10	6.87106e-05	3.58503e-05	5.99582e-17	1.03072e-07	0.00109422	2.8679e-07	0.00334891	0.000120097	0.116931	0.00544037	0.0751856		2.81483e-06	0.00334891	0.000840523
LYG1	0.000607358	0.0793702	4.27238e-08	0.000106189	2.71013e-05	0.889079	0.0553569	0.709947	0.570987	0.108771	0.667257	0.504676	0.347572	0.854904	0.99948		0.000607358	0.709947	0.000855497
MESDC2	0.15738	0.0179535	7.81777e-22	0.00760373	4.41355e-09	0.000287393	4.44546e-09	0.332229	0.000681238	7.25166e-30	1.45933e-07	4.71422e-15	4.10788e-06	0.417053	0.0147505		0.000287393	0.332229	0.000865047
NDUFC1	0.000106882	0.470019	7.29853e-18	6.23137e-10	7.43986e-07	0.154909	0.0033759	0.122645	0.965163	8.66968e-07	0.000706957	0.0120725	0.383652	0.00949916	0.552832		0.000106882	0.122645	0.000871472
USP17L4	0.321188	0.0276606	0.134262	0.088162	0.0010775	0.000856878	0.00424132	0.00158236	0.000197155	0.976728	0.830239	0.00189465	0.437991	0.00310925	0.0143195		0.000856878	0.976728	0.000877294
TFPT	0.113257	0.000803115	0.559094	0.275879	0.121006	0.651923	0.911876	0.608111	0.999966	0.071142	0.0355678	0.369857	0.900269	0.88662	0.583572		0.000803115	0.911876	0.000880728
VPS37D	0.000902146	0.745086	4.81336e-11	0.0223164	1.08386e-09	0.0406834	0.042287	0.999815	0.0370755	0.000146321	0.135864	0.000113103	0.346032	0.999815	0.173324		0.000902146	0.999815	0.000902312
NDUFB8	0.00863894	0.364405	0.00107089	0.00376986	0.0626901	0.00011425	0.000534964	0.00193234	0.0383725	0.115279	0.125527	0.2002	1	0.462193	0.546062		0.00011425	0.125527	0.000910163
GIF	0.597861	0.000933111	0.00143295	0.0124714	0.621823	0.236498	0.500575	0.0110966	0.997031	0.994861	0.160242	0.531159	0.0888912	0.686121	0.296767		0.000933111	0.994861	0.000937931
FSTL5	0.000493569	1.80906e-06	7.72211e-13	5.07452e-12	0.0337541	0.391505	0.00168502	0.00157083	0.00830268	0.00189002	6.79368e-05	0.00333479	0.261577	0.031315	0.00716222		1.80906e-06	0.00189002	0.000957162
SLAMF6	0.034219	0.146865	1.1173e-09	0.0018444	0.000813545	0.00096045	0.107117	0.992551	0.775466	8.4563e-15	1.70746e-06	3.10897e-07	0.00796034	0.252202	0.801588		0.00096045	0.992551	0.000967659
RP11-1021N1.1	0.00103122	0.000976738	0.00787205	0.0829648	0.000183173	0.999867	0.89754	0.999968	0.998136	0.919851	0.999974	1	1	0.827169	0.999949		0.000976738	0.999974	0.000976764
SEZ6	6.24169e-05	0.0496657	0.062806	0.0513972	0.700739	0.0054309	3.89116e-09	6.34658e-08	0.000209578	0.0187199	0.0237704	0.230484	0.318431	0.759732	0.818588		6.24169e-05	0.062806	0.000993806
DNER	0.0961689	0.000103594	2.62474e-05	0.000288898	0.00817018	0.000593161	0.0618031	0.104118	0.130605	2.87874e-08	0.000121176	1.55265e-08	0.172705	0.360275	0.0673305		0.000103594	0.104118	0.00099497
SH2D5	0.000188985	0.11539	1.25864e-19	0.000157721	1.07092e-07	0.39882	2.44305e-06	0.185237	0.00829017	2.31115e-08	0.0826803	0.000627339	0.00586082	0.597517	0.278544		0.000188985	0.185237	0.00102023
UGT1A5	0.0781359	0.440369	0.250144	0.612663	0.255073	0.00104734	0.00176237	0.163918	1	0.999998	0.812124	0.0120947	0.959982	0.0205916	0.316322		0.00104734	0.999998	0.00104734
SMG9	0.792274	0.00100451	0.00693883	0.227324	0.0831332	0.0146072	0.227206	0.957752	0.467543	0.0648626	0.014411	0.000590521	0.647653	0.0529902	0.501012		0.00100451	0.957752	0.00104882
C14orf39	0.000363762	0.999166	0.289352	8.30064e-05	0.764177	0.0111371	0.000178398	1.25756e-11	0.000409907	0.345822	4.70874e-05	0.529618	0.000465608	0.938284	0.087594		0.000363762	0.345822	0.00105188
RLN2	0.00104657	0.306552	0.034696	0.961067	0.00299562	0.0346308	0.113903	0.017657	0.0117606	0.387281	0.988258	0.0669404	0.178169	0.496273	0.119456		0.00104657	0.988258	0.00105901
KCNK16	0.9898	0.000857047	5.01584e-05	0.301879	0.0614978	0.00156619	0.000734428	0.805492	0.0578212	6.1544e-07	0.000662727	0.000162188	0.0964908	0.751424	0.399263		0.000857047	0.805492	0.00106401
AMIGO1	0.134929	1.34916e-05	0.00221079	0.010243	0.00359751	0.143294	0.00525338	0.0125775	0.00290616	2.73113e-08	2.4146e-07	1.07416e-07	0.283684	0.963651	0.482974		1.34916e-05	0.0125775	0.00107268
HEXDC	0.548036	0.00052689	0.00257348	0.130291	0.465485	0.00211781	0.00370839	0.482507	0.383353	0.289879	0.294701	0.0391665	0.631127	0.0956921	0.893141		0.00052689	0.482507	0.00109198
EFNB3	0.000503807	0.430681	6.64509e-15	2.25903e-13	2.84718e-06	0.208224	0.353393	0.460346	0.971083	0.000194574	0.000481182	0.0466821	0.999482	0.0728363	0.129984		0.000503807	0.460346	0.00109441
SUPT6H	0.984249	0.00107188	0.0211787	0.0694043	0.566315	0.00256144	0.148619	0.0729326	0.98594	0.522551	0.972519	0.0167984	0.834789	0.261782	0.144231		0.00107188	0.972519	0.00110217
FAM26F	0.000655209	0.740516	1.53649e-10	5.29409e-10	5.64231e-12	0.0195547	0.571642	0.227579	0.0453789	3.85202e-06	1.79498e-06	5.76635e-08	0.986764	0.452457	0.992471		0.000655209	0.571642	0.00114619
B4GALT3	0.00114338	0.721307	0.0822827	0.332216	0.341862	0.15204	0.62318	0.56512	0.00103021	0.938523	0.983687	0.195501	0.998581	0.0150773	0.0735514		0.00114338	0.983687	0.00116235
ALDH4A1	0.000146905	0.0938173	1.39949e-41	5.2642e-10	6.84959e-26	0.242134	1.96346e-13	0.124011	7.93208e-09	2.56577e-21	0.000322119	2.12435e-14	1.42191e-05	0.325555	0.000772238		0.000146905	0.124011	0.00118462
TSEN2	0.0696753	1.1154e-05	6.21738e-09	0.00937522	0.00501368	0.218353	4.48647e-12	7.91015e-06	2.38921e-05	3.73161e-21	4.65836e-12	3.56975e-10	0.070004	0.210137	0.9738		1.1154e-05	0.00937522	0.00118973
FUK	0.014895	0.000923736	0.00671662	0.774626	0.213665	0.550434	0.608369	0.0933857	0.083556	0.714862	0.0340495	0.153662	0.0735952	0.356384	0.955657		0.000923736	0.774626	0.00119249
TUBB1	0.00199442	0.992553	0.499866	0.999887	0.925583	0.00119274	0.00639993	0.0654378	0.120189	0.546008	0.925083	0.831289	0.92165	0.999756	0.996568		0.00119274	0.999887	0.00119288
GUCA2B	0.0546523	0.506331	1	1	0.999725	0.00120151	0.0583959	0.271164	0.0544939	0.81472	0.706985	0.999989	1	1	0.999795		0.00120151	1	0.00120151
SOSTDC1	1	7.59733e-12	4.87929e-14	1.30781e-23	0.232937	2.12587e-08	6.08451e-09	6.35774e-17	0.569157	2.45113e-13	1.11011e-22	6.00006e-07	0.00248158	4.93715e-05	7.06341e-09		7.59733e-12	6.08451e-09	0.00124863
ARHGAP39	0.00125801	0.654524	0.0383469	0.0186643	0.161823	0.0471036	0.94557	0.999532	0.802601	0.331177	0.132686	0.282308	0.90426	0.602338	0.664695		0.00125801	0.999532	0.0012586
ALKBH8	0.0631332	4.55711e-06	0.00359378	9.83722e-05	0.0025856	0.000262915	7.15116e-06	2.41848e-05	3.88234e-06	1.6911e-15	1.42748e-14	8.2516e-15	0.235861	0.996251	0.913385		4.55711e-06	0.00359378	0.00126805
SECTM1	0.000504353	0.147834	2.31013e-05	0.381556	0.0676665	0.445811	0.000689633	0.00767503	0.584723	0.000136185	0.0588212	0.162437	0.060111	0.0280908	0.0812357		0.000504353	0.381556	0.00132183
TMEM115	0.435455	0.000778851	0.000781538	0.316949	0.360384	0.206493	0.208566	0.585747	0.758146	0.000170703	0.0496544	0.0498634	0.0759089	0.106162	0.649301		0.000778851	0.585747	0.00132967
TM9SF4	0.549427	0.000131225	1.36532e-19	9.47929e-10	9.06504e-12	0.0696606	1.13894e-10	3.02157e-05	6.42175e-07	0.000118436	0.0986211	0.00534596	0.539097	0.567754	0.38097		0.000131225	0.0986211	0.0013306
COL8A2	0.00442457	0.000847977	0.000347305	4.50845e-05	0.00318663	0.682421	0.63611	0.295893	0.0623594	0.116642	0.0400559	0.0773295	0.82388	0.602108	0.377528		0.000847977	0.63611	0.00133307
SPACA1	0.179931	0.00139385	8.48976e-08	0.0514673	0.0990842	0.995605	0.285133	0.999223	0.766753	0.650347	0.999917	0.333334	0.984224	0.405108	0.671039		0.00139385	0.999917	0.00139397
TAF1A	0.288845	4.92189e-07	1.61521e-18	0.000349631	7.7395e-06	0.00972409	1.06765e-11	5.40061e-05	5.70426e-07	9.69166e-21	3.26267e-11	1.72384e-13	0.00560671	0.357745	0.843033		4.92189e-07	0.000349631	0.00140774
ZNF574	0.553206	0.000899083	0.274606	0.125175	0.335619	0.0198968	0.420683	0.638225	0.00804945	0.00905212	0.0550959	1.65229e-08	0.981009	0.000803241	0.000489156		0.000899083	0.638225	0.00140873
MROH5	0.642684	0.00845026	0.229213	0.465537	0.0176322	0.00066588	0.0196283	0.144152	0.193327	0.115463	0.14235	4.03534e-06	0.874797	0.000220928	0.00329709		0.00066588	0.465537	0.00143035
C3orf79	0.233731	0.0108316	2.13784e-05	0.00438051	0.999404	0.00143261	2.07176e-06	0.000154021	0.714843	0.918986	0.993115	0.588614	1	0.120428	0.208501		0.00143261	0.993115	0.00144254
OSTM1	0.00122166	0.766265	4.12506e-12	2.08709e-09	5.71482e-06	0.0201163	0.715227	0.842767	0.932484	1.9562e-05	9.9896e-05	0.00188957	0.0177196	0.129868	0.273073		0.00122166	0.842767	0.00144959
RP4-583P15.15	0.00142902	0.00579933	0.417103	0.288551	0.000418505	0.999407	0.34328	0.7834	0.994141	0.592202	0.982316	0.790836	1	0.0939747	0.354288		0.00142902	0.982316	0.00145475
FAM184A	0.499261	0.00143161	0.0280543	0.167717	1.28759e-05	0.0531699	0.406185	0.96476	1.13893e-07	0.0392376	0.048849	8.36993e-10	0.487379	2.14729e-07	2.78961e-08		0.00143161	0.96476	0.0014839
NR1D1	0.019337	0.0679513	3.63325e-07	5.89266e-06	3.25659e-05	0.000869816	0.508649	0.583567	0.0618615	1.59024e-06	2.53947e-05	5.94108e-07	0.981907	0.11605	0.197339		0.000869816	0.583567	0.00149052
EYA3	0.406213	0.0751047	0.327218	0.6316	0.522622	0.000943134	0.246657	0.533389	0.433706	1.13452e-05	0.000331406	0.000600601	0.999984	0.214754	0.748307		0.000943134	0.6316	0.00149324
CES3	0.064048	0.0923169	1.11363e-06	0.00116212	0.112992	0.000974507	0.3669	0.641563	0.404789	5.7957e-08	0.000674454	0.00114906	0.973966	0.26914	0.685861		0.000974507	0.641563	0.00151896
ACSBG2	0.000688352	0.00493401	3.62136e-08	8.46444e-07	1.77141e-05	0.70107	0.115257	0.443022	0.00960915	0.0413756	0.0444232	0.0136141	0.519047	0.630614	0.0649651		0.000688352	0.443022	0.00155377
RBM8A	0.0015829	0.00234641	0.468158	0.0245781	0.182321	0.755781	0.0880293	0.948045	0.574915	0.0534514	0.996077	0.147522	0.0524193	0.625524	0.362807		0.0015829	0.996077	0.00158914
A3GALT2	0.194448	0.000885647	0.0013287	0.479275	0.00229903	0.00230334	0.0118159	0.0506877	0.00292624	0.535513	0.27968	0.558351	0.285657	0.045296	0.212067		0.000885647	0.535513	0.00165383
POLD4	0.744861	0.000212104	0.0025662	0.00154087	0.0457779	0.125299	0.127105	0.00745763	0.216539	0.00149889	1.71819e-07	0.00454608	0.0404102	0.396222	0.0300955		0.000212104	0.127105	0.00166874
CPT1C	0.999578	0.00155537	0.000102417	0.430363	0.00422086	0.020835	0.00578615	0.871348	0.0265792	6.13214e-05	0.0755015	0.00116187	0.299225	0.838075	0.326645		0.00155537	0.871348	0.00178501
HMX2	0.692738	0.000635378	0.100044	0.355678	0.336357	0.0512218	0.099174	0.254025	0.272339	0.000216636	0.00471524	0.00982455	0.984409	0.953921	0.997894		0.000635378	0.355678	0.00178638
NCAPH2	0.00181217	0.0212728	1.68724e-05	0.00546717	0.000437614	0.981352	0.997629	0.646633	0.98172	0.642516	0.992244	0.572009	0.938197	1	0.936855		0.00181217	0.997629	0.00181647
DAB2IP	0.00974143	0.000362876	0.000643289	2.33689e-06	3.60422e-05	0.521832	0.11117	0.187681	0.000702734	0.0010039	0.0283011	1.67428e-06	0.1419	0.0103158	0.000206579		0.000362876	0.187681	0.00193347
CAPN9	0.471161	0.0019446	0.979535	0.998403	0.999135	0.265347	0.791159	0.979512	0.973759	0.0269302	0.113164	0.116464	0.999905	0.999998	1		0.0019446	0.998403	0.00194771
AP5S1	0.00124461	0.0674288	1.19352e-06	0.00044489	9.26637e-05	0.280554	0.619014	0.0887307	0.482511	0.15787	0.634871	0.674864	0.440745	0.730314	0.485755		0.00124461	0.634871	0.00196042
HSPB2-C11orf52	0.741506	0.00197703	0.213759	0.293898	0.298469	0.0560562	0.998895	0.738455	0.985076	0.0789934	0.0160455	0.0199635	0.82627	0.971057	0.679149		0.00197703	0.998895	0.00197921
RPS6	0.00139072	0.117342	0.0239152	0.157416	0.264198	0.0553776	0.681573	0.0126128	0.840636	0.342157	0.700959	0.822876	0.165693	1	0.497412		0.00139072	0.700959	0.00198403
PIK3CB	0.0282096	0.0018232	1.59368e-07	0.00130213	0.0331935	0.00107019	0.00150168	0.534211	0.0924322	8.02447e-05	8.32677e-06	0.0144162	0.0947102	0.00944518	0.0119642		0.00107019	0.534211	0.00200332
SDK1	2.77545e-05	0.000220812	9.03525e-22	2.68431e-11	8.17944e-17	0.798553	9.33156e-06	0.013716	9.15615e-06	5.14158e-08	0.000735922	1.49331e-07	0.18219	0.448011	0.116306		2.77545e-05	0.013716	0.00202352
ARHGEF2	0.000603498	0.798442	0.000527835	0.0123417	4.04125e-09	0.0793078	0.00662745	0.0373423	0.746817	0.163108	0.279351	0.000326785	0.255022	0.00924018	5.23325e-05		0.000603498	0.279351	0.00216036
INSRR	0.0022184	0.152725	0.0567856	0.999929	0.339824	0.554189	0.516304	0.0865485	0.42206	0.999396	0.583886	0.98999	0.401941	0.999777	0.690948		0.0022184	0.999929	0.00221856
FBXL12	0.00123221	0.27022	0.000166112	0.00882562	0.00843805	0.400211	0.0511047	0.545348	0.00109193	0.0110543	0.554131	0.000360861	0.478289	0.177514	0.013354		0.00123221	0.554131	0.00222368
XIRP2	0.604283	0.000602805	0.142585	0.00544173	0.0150238	0.0966171	0.27056	0.0328679	0.0485626	0.00161985	0.0241589	0.00774946	0.531895	0.515318	0.423958		0.000602805	0.27056	0.00222799
TLX3	0.00089926	0.0170096	2.58769e-21	1.1506e-26	2.55024e-17	0.54382	0.399411	0.0886682	0.202484	0.00172983	0.000128398	0.00135937	0.539317	0.98542	1		0.00089926	0.399411	0.00225147
DACT3	2.74384e-05	0.0301967	2.57798e-28	3.45281e-06	1.16756e-08	2.5717e-05	0.00116391	0.0113823	0.743597	1.40272e-19	5.55464e-06	1.06488e-07	2.49597e-05	0.00100915	0.105028		2.5717e-05	0.0113823	0.00225939
CCDC115	0.0102645	0.10914	1.69578e-10	7.40976e-15	0.0013231	0.000125523	0.0549804	0.00260517	0.00253421	6.71068e-09	4.3768e-12	0.00483863	0.125701	1.0775e-06	5.09268e-10		0.000125523	0.0549804	0.00228305
FAM163B	0.00219773	0.443916	8.31283e-08	0.00478742	0.00106886	0.0336581	0.96062	0.859634	0.725011	5.01676e-05	0.113004	0.106256	0.0850189	0.300686	0.999446		0.00219773	0.96062	0.00228782
FDCSP	0.999979	0.00228797	1	0.054211	0.999993	0.0326117	0.954059	0.333748	0.802544	3.50536e-10	0.0898965	3.41257e-07	0.000118745	0.999673	0.00150835		0.00228797	1	0.00228797
RPS19BP1	0.158859	0.00140432	0.00113143	0.60888	0.395969	0.198164	0.0178657	0.258791	0.195632	4.44977e-06	0.00152106	0.00110022	0.274636	0.0540148	0.940032		0.00140432	0.60888	0.0023064
CCNB2	0.0150685	0.00164017	0.00137138	0.0015883	0.0145404	0.0333426	0.0169975	0.100284	0.13404	0.70891	0.000126031	0.000793445	3.69002e-05	0.000420327	0.645965		0.00164017	0.70891	0.00231365
MAPK7	0.0042461	0.0095917	0.184928	0.243007	0.0141583	0.000840691	0.115774	0.0479528	0.997312	0.143931	0.358187	0.00204808	0.990866	0.182801	0.107193		0.000840691	0.358187	0.00234708
POLR3E	0.00182728	0.311862	0.0125762	0.0195868	0.0396577	0.335944	0.748051	0.629364	0.706277	0.694832	0.515568	0.635202	0.999637	0.940954	0.994861		0.00182728	0.748051	0.00244272
CLIC1	0.825179	0.00245867	0.000982177	0.052648	0.0743032	0.333702	0.118162	0.997651	0.895363	0.00113324	0.435433	0.0115898	0.0246495	0.824644	0.188557		0.00245867	0.997651	0.00246446
BOK	0.439736	0.00209675	2.53862e-07	0.00330103	0.00697737	0.167588	0.0269439	0.26523	0.358839	0.492236	0.846973	0.278107	0.608702	0.737403	0.717797		0.00209675	0.846973	0.00247558
CACNA2D1	0.654249	0.00229971	0.00041767	0.347276	1.48962e-05	0.217857	0.123821	0.925016	0.00291231	0.0352612	0.678399	0.00225659	0.391599	0.000632608	0.000304787		0.00229971	0.925016	0.00248613
TXNDC15	0.00202742	0.420291	4.88404e-10	0.00240513	5.06423e-08	0.176801	0.0164528	0.807453	0.156194	3.13567e-05	0.0804164	0.000221266	0.251749	0.993891	0.214833		0.00202742	0.807453	0.00251088
ATP12A	0.958956	0.000209685	0.0272194	0.0755353	0.0101714	0.0334572	0.0829046	0.0363637	0.0428848	0.0036517	0.00204672	0.0545717	0.602964	0.00220391	0.000586116		0.000209685	0.0829046	0.00252923
TMEM158	0.327027	0.0017924	4.13022e-13	1.46025e-18	0.00215457	0.124002	0.000241118	2.20921e-07	0.104044	0.701709	0.0632709	1.43333e-05	0.117342	1.4739e-25	2.0223e-34		0.0017924	0.701709	0.00255434
EBI3	0.181588	0.00262678	0.521967	0.88201	0.304393	0.4558	0.802983	0.998827	0.999861	0.133716	0.272973	0.797717	0.995913	0.989074	0.985972		0.00262678	0.998827	0.00262986
KRI1	0.00167858	1	1.67021e-05	0.0129109	6.50506e-05	0.0126819	0.451597	0.624165	0.139417	0.000597545	0.0626027	0.000541728	0.470293	0.665698	0.0522311		0.00167858	0.624165	0.00268933
TPBGL	0.0991657	0.00270298	0.406746	0.136152	0.00248847	0.057113	0.260345	0.999912	0.624314	0.00220507	0.0294213	0.515311	0.329698	0.018274	0.249982		0.00270298	0.999912	0.00270322
ACOT1	0.00269442	0.00765119	0.111781	0.00206032	3.3965e-07	0.810728	0.464312	0.57625	0.000475383	0.0799013	0.994482	0.00356393	0.157118	0.000591102	0.0372416		0.00269442	0.994482	0.00270937
IL31RA	0.452949	0.0733834	0.213156	0.0287029	0.0447554	0.00179678	0.638892	0.389787	0.158428	0.0186849	8.08085e-05	0.00253916	0.30822	0.61525	0.993804		0.00179678	0.638892	0.00281234
TNFRSF18	0.0377303	0.00281611	0.182468	0.00266194	0.0831173	0.916923	0.996666	0.913996	0.967866	0.718497	0.984855	0.880425	0.354392	0.97681	0.999406		0.00281611	0.996666	0.00282553
VGLL2	0.16016	0.00285004	0.0104498	0.0989249	0.0477032	0.0589655	0.0111367	0.999926	0.0043215	0.00284419	0.0530605	0.001935	0.0715493	0.979047	0.0229314		0.00285004	0.999926	0.00285026
MSLNL	0.579175	0.0562321	0.960886	0.927527	0.37981	0.00275878	0.653784	0.809514	0.140625	0.126073	0.0960282	0.410459	0.999998	0.597757	0.814817		0.00275878	0.960886	0.00287108
APOA2	0.957748	0.00290716	0.000470275	0.155714	0.971902	0.26309	0.12848	0.896337	0.877777	0.993644	0.811841	0.0657163	0.404149	0.0437237	0.340344		0.00290716	0.993644	0.00292576
ACAD10	0.108504	0.00240052	0.25321	0.818495	1.59418e-06	0.656246	0.00105155	0.0171436	8.71948e-10	7.07587e-06	0.000446773	7.24873e-13	0.531661	0.000145057	0.000104301		0.00240052	0.818495	0.00293285
SEPT10	0.0202019	1.80591e-05	5.73051e-16	6.50694e-15	0.000298314	0.0269873	9.251e-07	5.13808e-07	0.00515078	0.00614935	0.00129515	5.54566e-06	0.549988	1.44384e-12	2.33255e-12		1.80591e-05	0.00614935	0.00293676
TIMP4	0.00288389	0.00494327	0.106754	0.949343	0.956019	0.334767	3.54492e-07	0.00114754	0.00639799	3.74792e-05	0.00662793	0.00662793	0.972574	0.848135	1		0.00288389	0.949343	0.00303777
RECQL5	0.71713	0.00303731	0.979308	0.989848	0.998247	0.0738221	0.995855	0.785736	0.87768	0.0232043	0.0165697	0.0438851	0.999768	0.999242	1		0.00303731	0.995855	0.00304995
TPRG1L	0.555576	0.00212829	0.0133525	0.0042569	6.37348e-06	0.00210252	0.0119249	0.00351515	1.61737e-05	0.0281537	0.688834	1.31194e-06	0.612153	2.57556e-05	1.90633e-05		0.00210252	0.688834	0.00305229
GTPBP2	0.170171	0.00205066	0.191486	0.00552466	0.000211346	0.00844434	0.305783	0.665796	0.000102475	0.00304787	6.17268e-05	2.24334e-09	0.529632	0.000459135	0.000564676		0.00205066	0.665796	0.00308001
ADCY6	0.587677	0.0176744	0.0262151	0.158934	0.31865	0.00190273	0.0552966	0.0346504	0.266377	0.238231	0.607402	0.17051	0.999988	0.669164	0.627287		0.00190273	0.607402	0.00313258
PRAMEF10	0.423705	0.000342414	2.68778e-08	0.0700321	0.00309801	0.106886	0.00135433	0.0284882	0.00098106	0.108275	3.45173e-06	9.55884e-08	9.64009e-07	4.181e-10	0.124504		0.000342414	0.108275	0.00316245
FAM174A	0.0608831	0.734105	0.0224671	0.00105004	0.03849	0.00318791	1	0.653246	0.945644	0.000475799	3.16433e-05	0.00194347	0.673862	0.979363	0.98831		0.00318791	1	0.00318791
TXNIP	0.00324708	0.293956	0.29118	0.825538	0.418209	0.0113787	0.0281049	0.00660348	0.538914	0.997777	0.771785	0.414284	0.861004	0.714516	0.309297		0.00324708	0.997777	0.00325431
CDC42EP5	0.00119824	0.00332152	0.320636	0.0963265	0.131073	0.428214	0.229957	0.362476	0.0051027	0.301455	0.21862	0.0243644	0.887012	0.689472	0.449174		0.00119824	0.362476	0.00330571
TUBB2B	0.278473	0.00282393	0.41525	0.074043	0.0485454	0.199289	0.845466	0.821947	0.707523	0.162427	0.0460091	0.958149	0.523592	0.805672	0.195137		0.00282393	0.845466	0.00334009
C17orf75	0.00244447	0.137492	1.16878e-06	5.8977e-06	9.66994e-08	0.462168	0.729295	0.62235	0.175598	0.183623	0.245657	0.0247119	0.0828375	0.012278	0.696373		0.00244447	0.729295	0.00335182
GJD3	0.725579	0.00315722	0.149625	0.721103	2.98807e-11	0.0911214	0.567128	0.938255	1.86628e-06	0.224067	0.878666	0.160243	1	0.000198353	0.0863518		0.00315722	0.938255	0.00336499
ANAPC15	0.00343738	0.0564457	0.00109908	0.0172051	0.0149998	0.997668	0.964236	0.926775	0.912278	0.995901	0.993805	0.999991	0.958478	0.936875	0.921182		0.00343738	0.995901	0.00345152
SYNPO	7.76459e-05	0.0997651	1.05543e-22	2.06173e-12	8.30677e-05	0.0042126	0.000313	0.0224824	0.728849	1.67201e-12	4.81527e-08	0.00468912	0.0947253	3.63534e-05	0.0158707		7.76459e-05	0.0224824	0.00345363
LYPLA2	0.00175026	0.135732	1.51449e-08	2.56654e-08	1.28838e-05	0.787779	0.502367	0.307975	0.608784	0.0196503	0.0093151	0.0509846	0.999999	1	1		0.00175026	0.502367	0.00348402
LAMB4	0.00324492	0.00227742	9.83968e-06	7.04617e-10	1.43308e-05	0.998329	0.651785	0.00337125	0.174011	0.474692	0.00803582	0.163006	0.0481485	0.839841	0.775016		0.00227742	0.651785	0.00349413
SLC18A3	0.520011	0.00350527	0.588324	0.835705	0.803391	0.19628	0.754542	1	0.779554	0.00329588	0.289556	0.159165	0.899045	0.712471	0.880198		0.00350527	1	0.00350527
TBX20	0.501317	0.00339134	0.187936	0.787383	0.842038	0.0433978	0.585362	0.965926	0.999995	0.709363	0.429304	0.242469	0.999163	0.943791	0.99803		0.00339134	0.965926	0.00351097
CDK13	0.00032703	0.00439052	3.96567e-08	3.8416e-05	0.000507575	0.318945	0.0471602	0.0927016	0.386899	0.0109737	0.0814031	0.175328	0.923666	0.894407	0.867804		0.00032703	0.0927016	0.00352778
ZNF503	0.00287231	0.0059487	0.000987289	0.725861	0.00821507	0.786918	0.731228	0.318858	0.920014	0.80731	0.18963	0.984782	0.164481	0.966176	0.203643		0.00287231	0.80731	0.00355787
NDC1	0.00279783	0.845125	0.0462437	0.011931	0.157351	0.0193719	0.784199	0.0759204	0.88957	0.275083	0.0167297	0.386896	0.321874	0.976257	0.290301		0.00279783	0.784199	0.00356776
MORN3	0.00335671	0.0187128	0.0291668	0.159967	0.124021	0.999519	0.0279185	0.923294	0.373301	0.0668159	0.444271	0.139173	0.541713	0.870801	0.870412		0.00335671	0.923294	0.00363558
NSMF	0.0140176	0.000790909	2.66417e-08	4.61107e-07	8.03548e-06	0.146984	0.00396752	0.0293987	0.00173962	0.0626214	0.212198	7.59979e-05	0.823683	0.000145074	0.000131749		0.000790909	0.212198	0.00372722
MCRS1	0.253003	0.00286667	0.0370007	0.0293138	0.0336291	0.132345	0.400112	0.354128	0.208049	0.358714	0.761617	0.185617	0.971132	0.937305	0.715207		0.00286667	0.761617	0.00376393
NRN1L	5.90868e-05	0.286899	0.000358386	0.0155294	0.00045217	0.0495676	8.03077e-14	8.9208e-08	1.11694e-10	5.59489e-07	0.000387471	9.54778e-06	0.994504	0.984222	0.999632		5.90868e-05	0.0155294	0.00380483
ANAPC2	0.000747949	0.430339	0.00830894	0.194487	0.0641497	0.0271051	1.02253e-08	1.90602e-05	0.00258776	0.00257927	0.0154524	0.162779	0.570433	0.366032	0.0787526		0.000747949	0.194487	0.00384576
MRM1	0.14983	0.000262744	1.73416e-05	0.00095813	0.0144399	0.000130579	0.0164811	0.0339226	0.550686	5.35865e-08	5.01242e-06	4.2016e-05	1	0.904767	0.950515		0.000130579	0.0339226	0.00384933
LYPD6B	0.556355	0.000854314	0.221767	0.0981393	0.959078	0.041844	0.18304	0.0599619	0.249637	0.000168557	0.000689685	1.61e-05	0.619267	0.00566958	0.02465		0.000854314	0.221767	0.0038523
ARV1	0.0255992	0.0038935	0.00772892	0.00473942	0.000805214	0.96988	0.984038	0.999868	0.906456	0.47625	0.701636	0.373872	0.939209	0.784307	0.815195		0.0038935	0.999868	0.00389402
GLT8D2	0.0046741	0.00106423	0.00934288	0.246784	0.267918	0.444742	0.00174283	0.271567	0.244774	0.000383624	0.131883	0.166082	0.356838	0.283124	0.947776		0.00106423	0.271567	0.00391884
DDX19A	0.179226	0.0197295	1.52247e-06	3.36727e-05	1.48707e-07	0.000109808	0.0238437	0.0275168	0.0013219	6.92309e-13	4.25895e-10	2.53735e-12	0.408221	0.461551	0.811639		0.000109808	0.0275168	0.00399059
ADPGK	0.533289	0.00212169	3.60128e-09	7.48527e-06	8.58619e-05	0.0583044	0.00039878	0.0086447	0.0226497	0.0101642	0.521911	0.0422982	0.497935	0.98564	0.483119		0.00212169	0.521911	0.00406524
GRWD1	0.0171432	0.671883	0.000249965	0.175798	8.43528e-11	0.00273683	0.336466	0.67291	8.01904e-06	5.23072e-05	0.0546818	1.14914e-10	0.250028	0.000906802	0.000184898		0.00273683	0.67291	0.00406715
GSTA2	0.44362	0.000961871	2.91326e-10	3.60282e-05	0.604544	0.127587	4.72031e-05	0.0054546	0.96991	0.0446985	0.236434	0.2891	0.920638	0.00196791	0.0602701		0.000961871	0.236434	0.00406824
CPSF3	0.0291953	0.00362709	0.00289934	0.0294277	0.0315374	0.0368917	0.0186934	0.877782	0.0226921	4.01442e-07	0.00122067	3.03562e-06	0.0666277	0.369334	0.0255383		0.00362709	0.877782	0.00413211
UBE2D1	0.973197	0.000143168	0.00875617	0.000321685	0.00924469	0.000697408	0.0341721	0.00139351	0.0444074	1.96156e-05	3.09579e-10	9.79476e-10	0.0490824	0.00988992	0.234623		0.000143168	0.0341721	0.00418962
MTHFD2	0.950913	0.00168368	0.0363577	0.0010416	0.368918	0.00304039	0.398801	0.0559375	0.613471	5.79688e-13	2.0241e-16	1.76465e-07	0.00384502	0.0950325	0.00265359		0.00168368	0.398801	0.00422185
RAMP1	0.00283756	0.734361	5.28448e-07	0.0128655	0.000976671	0.0385426	0.654399	0.629098	1	0.00149094	0.184769	0.0552747	0.215704	0.454966	0.467479		0.00283756	0.654399	0.00433614
PRKACB	0.00273184	0.941317	1.30755e-06	9.75373e-06	0.000327311	0.0407411	0.629831	0.032655	0.97966	0.000706952	0.00116287	0.00865914	1.88298e-05	0.854833	0.0374995		0.00273184	0.629831	0.00433742
SMAD4	0.00112693	0.0524305	3.19426e-12	2.16343e-05	2.69583e-12	0.113255	0.00298852	0.253643	0.0620828	4.84055e-09	0.000163774	0.000191174	0.315071	0.00866382	0.178906		0.00112693	0.253643	0.00444296
RYR1	0.0044479	0.808854	0.288376	0.0929441	0.505778	0.249914	0.583598	0.990975	0.010474	0.765311	0.818057	0.50687	0.981486	0.0998116	0.0760914		0.0044479	0.990975	0.00448841
ANKRD13B	0.00179688	0.0269341	2.57718e-08	4.80097e-05	3.65165e-05	0.84352	0.232208	0.0188337	0.806285	0.189024	0.399898	0.432056	0.642887	0.142323	0.0117899		0.00179688	0.399898	0.00449335
RAD51C	0.0621952	0.00310435	2.53234e-07	0.0149222	0.062464	0.10268	2.75266e-05	0.0375092	0.177609	0.0204745	0.67757	0.408327	0.446446	0.0409144	0.905662		0.00310435	0.67757	0.00458159
USH1G	0.0759143	0.00349163	2.93948e-10	6.96372e-08	4.96016e-05	1.27226e-06	5.6435e-06	0.000276504	0.03116	3.49502e-21	7.3597e-16	4.02636e-11	0.99991	0.199952	0.280268		1.27226e-06	0.000276504	0.00460125
ATHL1	0.00124308	0.495352	1.98378e-28	0.000396119	1.03167e-13	0.0116078	3.03537e-12	0.266452	1.05555e-06	2.86951e-21	0.0019827	3.56939e-11	2.93079e-07	0.040445	0.00132794		0.00124308	0.266452	0.0046653
UBE2D2	0.00405555	0.578369	0.0396097	0.103362	0.37762	0.143344	0.855313	0.770365	0.284418	0.683296	0.639051	0.959355	0.994465	0.933628	0.806956		0.00405555	0.855313	0.00474159
KIAA0556	0.268102	0.201165	0.0144974	0.242804	0.123129	0.00460474	0.351451	0.968504	0.363829	0.0422438	0.0121824	0.187305	0.818313	0.57649	0.358479		0.00460474	0.968504	0.00475449
TNFRSF21	0.0005865	6.87189e-10	3.13413e-08	9.3674e-11	0.000317997	0.160549	1.42843e-07	1.23091e-09	6.39607e-05	8.11487e-13	9.16468e-17	2.26579e-09	0.160662	0.11779	0.023823		6.87189e-10	1.42843e-07	0.00481081
PGM3	0.218539	0.0189522	0.0140375	3.09207e-08	3.36682e-06	0.000339738	0.0705535	0.00106454	0.000373357	7.94598e-05	5.74602e-13	4.08645e-10	0.000373112	0.00408478	0.87868		0.000339738	0.0705535	0.00481533
DRD4	0.00136691	0.0120329	0.247321	0.277932	0.0617656	0.858896	0.12144	0.0823969	0.114125	0.168108	0.125292	0.621599	0.420684	0.309079	0.212379		0.00136691	0.277932	0.00491816
VWA7	0.00490881	0.122758	0.00544521	0.22612	0.93681	0.918196	0.844595	0.745496	0.547673	0.65361	0.982815	0.812851	0.693171	0.135813	0.859446		0.00490881	0.982815	0.00499464
MYBPH	0.992165	0.000901205	4.7143e-10	0.0437021	0.000151998	0.0202576	5.27978e-07	0.179669	0.0019677	5.97099e-10	0.0189181	6.88477e-05	0.015347	0.120557	0.203468		0.000901205	0.179669	0.00501591
ZNF689	0.407577	0.00417457	0.00567572	0.0885656	0.00378828	0.275269	0.208088	0.825083	0.0188661	0.111097	0.368433	0.070438	0.724735	0.415619	0.436799		0.00417457	0.825083	0.00505958
ASNA1	0.115242	0.00459644	0.289797	0.0799487	0.0322288	0.0438109	0.717481	0.874151	0.0300353	0.165642	0.669315	0.0766451	0.46289	0.0578291	0.0662901		0.00459644	0.874151	0.00525818
LRRC36	0.00526684	0.0389347	0.963156	0.995248	0.213508	0.99892	0.00822858	0.106364	0.431351	0.0329937	0.426129	0.636307	0.992883	0.449757	0.599253		0.00526684	0.995248	0.00529198
LRRC45	0.000317257	0.0439276	0.0335308	0.0306524	1.97597e-10	0.837525	0.00288847	0.0165588	0.0762058	0.0252015	0.0596968	0.00458437	0.826262	0.000156282	0.00029697		0.000317257	0.0596968	0.00531447
CCDC116	0.992572	0.00532034	0.974494	0.906736	0.389968	0.0870999	0.999211	0.881605	0.853038	0.136233	0.098064	0.996003	0.999596	0.594929	0.631897		0.00532034	0.999211	0.00532454
RABAC1	0.00336222	0.950692	8.46201e-07	8.0788e-05	8.03118e-08	0.0840059	0.242287	0.628021	0.0234295	0.000277645	0.00320706	7.05137e-06	0.999952	0.158931	0.444914		0.00336222	0.628021	0.00535368
KCNN1	0.000710129	0.00697255	1.82509e-10	0.0169975	3.3788e-06	0.979467	2.40301e-06	0.132234	0.000271817	7.81288e-07	0.099589	0.000130708	0.113268	0.829115	0.392702		0.000710129	0.132234	0.00537025
HSPA14	0.81025	2.24322e-06	2.87211e-06	6.56194e-07	5.38256e-05	0.000594074	0.000413996	7.64723e-05	0.00152385	6.11452e-06	3.12554e-06	3.33291e-05	0.698687	0.182319	0.713422		2.24322e-06	0.000413996	0.00541846
COA3	0.16153	0.00259744	0.141693	0.426997	0.24389	0.685871	0.475284	0.31332	0.180833	0.18446	0.144294	0.230033	0.824438	0.468485	0.956072		0.00259744	0.475284	0.00546504
ZBTB24	0.602585	0.00168992	1.11394e-13	0.0233271	0.00119779	0.0335172	4.12913e-08	0.304825	0.0478455	5.01966e-14	0.00844287	0.000411471	0.00198583	0.110556	0.680408		0.00168992	0.304825	0.00554389
IGLON5	0.132609	0.00354184	2.91368e-06	0.000103004	0.000213755	0.186322	0.189707	0.152641	0.196429	0.465373	0.638106	0.408342	0.994932	0.999576	0.997972		0.00354184	0.638106	0.00555055
CBX4	0.0572039	0.000503299	0.000788312	0.00225763	0.0664018	0.0218815	0.019998	0.00723498	0.111351	0.0905125	0.000160351	0.0126279	0.0752582	0.441607	0.961076		0.000503299	0.0905125	0.00556055
TOP1	0.00560958	0.140917	0.236554	0.0259994	0.0400817	0.854445	0.326101	0.988063	0.114545	0.6017	0.977697	0.0219574	0.738254	0.138861	0.102948		0.00560958	0.988063	0.00567735
LIG4	0.909931	0.00571569	0.092692	0.99506	0.172535	0.178926	0.204023	0.999873	0.42338	0.0685579	0.163042	0.391946	0.888944	0.587678	0.618171		0.00571569	0.999873	0.00571641
CFC1	0.00575945	0.0134166	0.0752877	0.487165	0.749078	0.905197	0.723683	0.00571047	0.214147	0.999995	0.00892233	0.281629	0.0375052	0.281629	0.534416		0.00575945	0.999995	0.00575948
SLC35B1	0.0294125	0.00504947	8.00099e-06	0.0617357	0.00153676	0.37132	0.0646403	0.115675	0.540823	0.295909	0.873866	0.386989	0.553274	0.163627	0.122895		0.00504947	0.873866	0.00577831
PLA2R1	0.999765	0.000420458	1.06482e-09	0.00939473	0.00015295	0.00520903	5.82841e-06	0.0726271	0.0038374	1.8895e-07	0.0410755	0.000771694	0.0575842	0.784285	0.447829		0.000420458	0.0726271	0.00578926
SCGB3A1	0.0665222	0.00576444	0.0140526	0.0941952	0.145252	0.774741	0.0714342	0.993473	0.425008	0.269289	0.917666	0.430002	0.214147	0.540248	0.652079		0.00576444	0.993473	0.00580231
REL	0.351647	0.00571221	4.46202e-06	0.000604202	0.403131	0.00143585	0.112129	0.245425	0.387788	5.86053e-08	3.78436e-06	0.0123393	0.00199422	2.93695e-05	0.000929875		0.00143585	0.245425	0.00585046
ZBTB44	0.164383	4.43123e-05	4.77775e-11	2.93351e-08	0.000117327	0.000531719	0.00749121	5.44572e-06	0.245636	2.46618e-13	3.72282e-11	1.93938e-08	1.06547e-20	0.23016	9.22743e-14		4.43123e-05	0.00749121	0.00591523
ST5	0.000385273	0.806681	1.05922e-63	3.52552e-10	1.95913e-23	0.000256545	4.38492e-24	0.0429309	1.30481e-08	4.42759e-49	1.2131e-09	1.85334e-21	5.20141e-13	0.0454322	0.000310207		0.000256545	0.0429309	0.00597577
FAM213A	0.00530131	0.589722	0.0129391	0.000160079	0.00944329	0.00608185	0.294162	0.883447	0.34005	0.00425215	0.000118584	0.00312981	0.0303454	0.520605	0.418004		0.00530131	0.883447	0.00600071
C1QTNF8	0.00102997	0.133822	3.07944e-06	1.7007e-08	5.45265e-08	0.0380824	0.0205765	0.168667	0.180874	0.00352728	1.93895e-05	6.61546e-05	0.0202979	0.0730419	0.810742		0.00102997	0.168667	0.00610652
NPM3	0.00605424	0.3541	0.0144998	0.757315	0.0569317	0.518942	0.99132	0.365819	0.971359	0.506976	0.920842	0.487165	0.473932	0.994762	0.42491		0.00605424	0.99132	0.00610725
CLGN	0.966622	0.003389	0.0434207	0.275344	0.0835189	0.121579	0.18538	0.548329	0.175427	0.00389631	0.00925057	0.0118071	0.999662	0.998565	0.924437		0.003389	0.548329	0.00618059
AQP5	0.00582125	0.29114	1.5557e-09	0.0503226	1.27972e-07	0.424729	0.332156	0.941795	0.439731	0.0035918	0.786683	0.0103432	0.0504218	1	0.092513		0.00582125	0.941795	0.00618102
MIXL1	0.0287803	0.000295749	5.02813e-05	0.0151801	0.00926454	0.770344	0.00389033	0.0477947	0.0930332	0.000150184	0.0172838	0.0191744	0.595337	0.994918	0.749078		0.000295749	0.0477947	0.0061879
ERCC1	0.560431	0.00497067	0.178435	0.00083523	0.0642129	0.534141	0.790912	0.143592	0.3283	0.206009	0.146275	0.0950151	0.177287	0.883438	0.895794		0.00497067	0.790912	0.00628473
SH3GL3	0.0062564	0.806145	0.0121334	0.00846361	0.00192285	0.273323	0.990694	0.934362	0.980851	0.141052	0.0905209	0.0988112	0.999994	0.614933	0.69419		0.0062564	0.990694	0.00631517
VPS51	0.291326	0.00638025	0.199855	0.26993	0.0992004	0.366019	0.999998	0.998432	0.821444	0.202732	0.952596	1	0.931745	0.575807	0.99982		0.00638025	0.999998	0.00638026
E2F4	0.0118388	0.00508734	0.00333113	0.636762	0.0507802	0.763897	0.793232	0.0391664	0.32715	0.48532	0.0546492	0.667245	0.0965304	0.902885	0.502055		0.00508734	0.793232	0.00641344
FNBP4	0.00140305	0.120986	1.0018e-08	3.80184e-06	0.0150497	0.507752	0.033897	0.216401	0.970121	0.000230136	0.00282219	0.161255	0.0220982	0.125811	0.376115		0.00140305	0.216401	0.00648358
PRR19	0.0939176	0.00520541	0.0531301	0.0260845	0.0356558	0.430207	0.798259	0.0558112	0.159654	0.622006	0.263169	0.00198895	0.452492	0.114956	0.214178		0.00520541	0.798259	0.00652096
OSTN	0.541297	0.00671309	0.0661344	1.02668e-06	0.202866	0.00327193	0.500875	7.29622e-05	0.99998	0.0163752	0.21343	0.002631	2.31076e-09	0.400896	9.21461e-07		0.00327193	0.500875	0.00653243
ARHGDIA	0.000311812	0.99492	3.65505e-14	4.11264e-14	1.78598e-05	0.000581292	0.0472968	0.0149301	0.866878	2.92547e-12	7.9836e-13	4.24988e-05	0.948947	0.0774184	0.0656752		0.000311812	0.0472968	0.00659267
CMYA5	0.170697	0.00342824	0.519975	0.00931423	0.0233984	0.121181	0.0382583	0.00107696	0.00018964	0.000591103	2.32215e-06	6.38146e-05	0.137088	0.0927571	0.703181		0.00342824	0.519975	0.0065931
PRRX2	0.00677105	0.548214	0.000289135	0.00517998	0.00173743	0.132313	1	0.999987	0.928292	0.0259512	0.0729903	0.0480075	1	0.986281	0.995389		0.00677105	1	0.00677105
ASPHD1	0.0391382	0.0051027	0.0488796	0.469761	0.0805348	0.923201	0.072604	0.594102	0.118665	0.00989616	0.747778	0.11447	0.208566	0.33063	0.779414		0.0051027	0.747778	0.00682381
SFPQ	0.00244229	0.00851031	1.60487e-10	0.0323536	2.69566e-06	0.636214	8.26734e-08	0.0588836	0.000176481	9.57123e-06	0.355158	0.00924891	0.0596164	0.282701	0.0859904		0.00244229	0.355158	0.00687664
RP3-509I19.11	0.989049	0.0560365	0.932046	0.999425	0.0672368	0.00694824	0.489656	0.375504	0.1522	0.0392343	0.0814091	0.000873817	0.304172	0.0170649	0.0295934		0.00694824	0.999425	0.00695224
KBTBD13	0.202713	0.396707	0.597257	0.076314	0.00766104	0.00619777	0.0923399	0.017478	0.553074	0.880878	0.584424	0.000292689	0.545131	0.00906103	0.0113692		0.00619777	0.880878	0.0070359
MED27	0.186197	0.00976641	0.2654	0.208681	0.136444	0.00280272	0.0228501	0.0204644	0.286647	0.0355832	0.39299	0.011803	0.609286	0.887473	0.212067		0.00280272	0.39299	0.00713177
PKN3	0.393169	0.00725485	0.673749	0.616929	0.222982	0.0269222	0.984845	0.999973	0.999969	0.0889806	0.0698978	0.0245052	0.999999	0.877528	0.999459		0.00725485	0.999973	0.00725505
AKTIP	0.0991119	3.52466e-05	0.00482701	0.000131363	0.0166142	0.269136	1.84145e-06	0.00324963	5.12288e-05	1.93172e-12	2.10733e-06	3.43316e-09	0.408491	0.241296	0.0153459		3.52466e-05	0.00482701	0.00730195
IDE	0.0687912	0.00519527	0.317998	0.707531	0.0195373	0.795032	0.0200814	0.00833999	0.330312	0.00102347	0.000675933	0.0369915	0.768852	0.277976	0.0281633		0.00519527	0.707531	0.00734282
NOMO2	0.00597082	0.367107	1.39348e-08	0.125088	0.0199647	0.364966	4.05187e-05	0.516675	0.191955	0.000279841	0.809787	0.191955	0.0783751	0.0325282	0.779294		0.00597082	0.809787	0.00737333
SERINC1	0.128969	0.000199752	3.55003e-09	2.07719e-06	7.5409e-09	0.000301532	0.000271345	0.0268629	0.00240726	2.15609e-13	1.61933e-10	5.47841e-13	0.010062	0.0635592	0.0625357		0.000199752	0.0268629	0.00743601
SOX15	0.357009	0.00708351	0.0123337	0.00286342	0.191632	0.594537	0.945451	0.48236	0.63176	0.318544	0.138734	0.109433	0.975643	0.9256	0.999995		0.00708351	0.945451	0.00749221
TMEM51	0.00517788	0.0414707	2.17963e-06	0.0280825	0.000752843	0.807393	0.0753195	0.684575	0.445633	0.0217517	0.242555	0.058752	0.630788	0.765906	0.637951		0.00517788	0.684575	0.00756364
RWDD2B	0.152488	0.00436019	4.50212e-09	0.00020988	2.51447e-05	0.466224	0.0178599	0.470338	0.205424	0.0276628	0.57037	0.144881	0.148701	0.434137	0.867377		0.00436019	0.57037	0.00764449
GCG	0.127688	0.00757463	0.000794157	0.0950235	0.639264	0.10153	0.324752	0.797317	0.358895	0.417658	0.986616	0.0215309	0.471556	0.023293	0.366997		0.00757463	0.986616	0.00767738
TSACC	0.317549	0.000241929	3.41626e-07	1.9179e-06	0.162284	0.32762	0.031402	0.0283585	0.0972551	0.0314341	0.0285336	0.0232547	0.916175	0.0994962	0.0759283		0.000241929	0.0314341	0.0076964
SAMD14	0.00319993	0.00542587	2.62865e-11	1.23119e-05	0.010016	0.218076	0.0152569	0.359408	0.371005	0.0072948	0.415165	0.523338	0.196096	0.025273	0.236303		0.00319993	0.415165	0.00770762
POLG	0.232212	0.291763	0.000225176	0.813253	0.940416	0.00641926	3.55714e-07	0.351099	0.997976	0.11627	0.274204	0.127088	0.00358307	0.00281423	0.71378		0.00641926	0.813253	0.00789332
MYL5	0.0390353	8.12491e-05	0.00177747	0.0102928	2.74487e-06	0.0980541	1.66767e-08	3.402e-06	1.49065e-11	1.36256e-14	3.23021e-10	2.72357e-16	0.924527	0.185963	0.546918		8.12491e-05	0.0102928	0.00789377
PACS2	5.19869e-06	0.00151128	6.26353e-23	5.49842e-23	0.000113399	0.74152	0.000649389	2.58448e-05	0.0191709	2.55494e-06	8.01536e-08	0.0209469	0.644199	0.000212709	4.99459e-06		5.19869e-06	0.000649389	0.0080055
ATP2A2	0.00209734	0.973397	0.000641279	0.119091	0.00815485	0.0380845	0.132382	0.00504238	0.000245696	0.0187574	0.258627	0.0412606	0.261214	0.0170138	0.56948		0.00209734	0.258627	0.0081095
ZNF114	0.00170831	0.283845	8.77354e-12	0.040754	1.169e-06	0.00120376	0.0431362	0.146435	0.142703	2.6849e-09	0.0172824	1.93252e-06	0.00906731	0.691662	0.07792		0.00120376	0.146435	0.00822043
HOXD1	0.0641588	0.00829457	0.00239117	0.0175773	0.782181	0.999852	0.990393	0.985486	0.859297	0.999999	0.998157	0.687417	0.993585	0.398709	0.673761		0.00829457	0.999999	0.00829458
PRELID1	0.0084202	0.0621034	0.0055929	0.15342	0.00784928	0.990552	1	1	1	0.957828	1	0.966042	1	1	1		0.0084202	1	0.0084202
HSPA13	0.170346	0.000385974	2.70454e-15	5.05123e-05	2.36125e-06	0.00678516	7.2649e-08	0.0453001	0.00421028	2.34555e-20	6.99302e-09	9.13228e-10	0.00233507	0.399579	0.543046		0.000385974	0.0453001	0.00852038
FKRP	0.00242023	0.19029	1.53072e-05	0.282921	0.00558378	0.305445	0.000934396	0.00874207	0.000120503	0.000133305	0.17031	0.00670244	0.223365	0.208364	0.623752		0.00242023	0.282921	0.00855442
DSG1	0.150734	0.482817	0.00849768	0.0164847	0.391216	0.00816961	0.792943	0.941128	0.91367	8.71597e-05	0.00062714	0.0372807	0.99912	0.885959	0.764207		0.00816961	0.941128	0.00868066
ERI3	0.00129463	0.052013	2.87325e-11	3.38316e-10	3.54716e-10	0.988582	0.0696395	0.148898	0.347929	0.0480324	0.0953299	0.21495	1	0.807616	0.982029		0.00129463	0.148898	0.00869476
PODXL2	0.00836173	0.483968	0.00391559	0.604205	0.0553843	0.00989465	0.953786	0.117931	0.996651	0.039729	0.725441	0.0451799	0.535707	0.992349	0.413587		0.00836173	0.953786	0.00876688
KIF5B	0.148037	0.00740628	0.217824	0.836223	0.117126	0.855311	0.0186445	0.10979	0.25193	0.000102927	0.0309466	0.0321411	0.735849	0.176503	0.271253		0.00740628	0.836223	0.00885682
RGS20	0.368675	0.00221598	0.00147167	0.0835047	0.520299	0.707215	0.0205691	0.249779	0.50748	0.0303871	0.0161914	0.289084	0.517144	0.145001	0.244198		0.00221598	0.249779	0.00887177
NPR1	0.120242	0.00632852	0.0322209	0.0121998	0.172304	0.406355	0.712882	0.24313	0.899834	0.113562	0.690575	0.548334	0.915616	0.949963	0.970469		0.00632852	0.712882	0.00887737
PGAM1	0.0399979	0.120505	0.425472	0.458007	0.249996	0.00406765	0.199883	0.284595	0.951087	0.054211	0.136441	0.00976641	0.876934	0.249996	0.200591		0.00406765	0.458007	0.00888121
KIAA1191	0.00691379	0.460825	0.00151914	0.018608	0.0342022	0.0972789	0.000225895	0.773894	0.644008	0.0388681	0.148244	0.345653	0.00169817	0.000322464	0.897123		0.00691379	0.773894	0.00893377
CA6	0.00517274	0.412375	1.14023e-18	2.78753e-05	3.43584e-11	0.387174	6.64535e-06	0.576254	2.85097e-07	6.60939e-11	0.012515	9.42628e-08	0.0260723	0.000587382	0.000350677		0.00517274	0.576254	0.00897649
TRIM11	0.00630024	0.546917	0.00565573	0.700376	0.0456135	0.0392993	0.0363236	0.00450526	0.000116411	0.00209487	0.243578	0.00808817	0.0888232	0.132734	0.605977		0.00630024	0.700376	0.00899551
UTS2R	0.00901083	0.0862819	0.0421499	0.413673	0.184169	0.957761	0.999889	0.781994	0.849255	0.948307	0.999554	0.991061	0.994293	0.993958	0.996766		0.00901083	0.999889	0.00901183
WNT10A	0.00596849	0.010191	0.659841	0.534216	0.862013	0.995956	0.126074	0.125064	0.337088	0.143825	0.183335	0.32686	0.92724	0.999996	0.98399		0.00596849	0.659841	0.00904535
RASAL3	0.439091	0.00787414	0.0533155	0.00940003	0.00371426	0.0579379	0.0459467	0.0162114	0.0163277	0.162373	0.868118	0.051527	0.103379	0.0352006	0.452921		0.00787414	0.868118	0.00907036
C16orf13	0.00232285	0.654899	0.00534191	0.0823675	0.0379807	0.096579	0.0114381	0.0504732	0.0871241	0.0337517	0.254362	0.130523	1	0.973117	0.973709		0.00232285	0.254362	0.00913203
ATP6V1G3	0.171263	0.562218	0.991323	0.0515773	0.950205	0.00907659	0.787075	0.000512746	0.104337	0.174422	0.883467	1	0.0175919	0.579063	0.924844		0.00907659	0.991323	0.00915604
UTF1	0.00924797	0.0784232	0.000466446	0.00873324	0.190345	0.876014	0.999524	0.999691	0.710165	0.323096	0.677156	0.973501	1	0.570879	0.521101		0.00924797	0.999691	0.00925084
ZDHHC1	0.00399388	0.00729803	0.00408425	0.070847	0.36249	0.8725	0.0301631	0.20788	0.481003	0.133218	0.428336	0.866812	0.779399	0.473891	0.613405		0.00399388	0.428336	0.00932417
TRIM54	0.00907027	0.0531729	0.306439	0.799784	0.210026	0.358859	0.22754	0.16183	0.519618	0.955161	0.447368	0.998699	0.959548	0.999765	0.925812		0.00907027	0.955161	0.00949606
HYAL3	0.572032	0.00951772	0.411853	0.991478	0.0733728	0.555603	0.999901	0.85551	0.776514	0.621267	0.0732105	0.999895	0.570108	0.809888	0.156016		0.00951772	0.999901	0.00951865
SIAE	1	0.00429704	3.76376e-05	0.246465	0.265207	0.0311643	0.000789241	0.450656	0.170785	1.22035e-05	0.0106692	5.72853e-05	0.0533856	0.0260956	0.300497		0.00429704	0.450656	0.00953509
GPR152	0.00785727	0.00523956	0.00677036	0.0739661	0.904416	0.995994	0.547668	0.0802618	0.795572	0.360309	0.0528268	0.720051	0.539652	0.54384	0.226963		0.00523956	0.547668	0.00956703
PLA2G12B	0.483939	0.00870086	0.498593	0.403594	0.483939	0.30294	0.902816	0.902816	0.289041	0.254148	0.43531	0.30294	0.534416	0.902816	0.902816		0.00870086	0.902816	0.00963747
SEMA6B	0.00847823	0.0148409	1.41627e-05	0.00606117	0.00114659	0.794238	0.0307224	0.876079	0.309059	0.00667479	0.58055	0.138694	0.736002	0.999629	0.999735		0.00847823	0.876079	0.00967748
CENPL	0.147788	0.000324131	0.00919778	0.0149692	0.349443	0.0315809	0.00389663	0.0333926	0.00147797	4.6064e-08	8.57734e-06	5.29173e-08	0.916874	0.320921	0.517906		0.000324131	0.0333926	0.00970667
EFNA4	0.0092827	0.0126552	0.0419783	0.266326	0.152138	0.901132	0.948468	0.622804	0.983551	0.402888	0.822341	0.847292	0.825831	0.968186	0.934966		0.0092827	0.948468	0.00978705
ITM2B	0.00660786	0.764378	6.26109e-12	3.78991e-07	7.38251e-07	0.331526	0.451904	0.674443	0.737439	0.000692361	0.00589342	0.0204486	0.466026	0.504468	0.551577		0.00660786	0.674443	0.00979752
COPB1	0.999982	0.00869549	0.00325586	0.879652	0.994145	0.0570111	0.00732127	0.620886	0.991654	4.35765e-08	0.0169276	0.00913237	0.00831939	0.0377431	0.999289		0.00869549	0.879652	0.00988514
MTX2	0.00920396	0.294676	0.00207258	0.0074375	5.50345e-05	0.0421496	0.0334366	0.0057993	0.00137016	0.908183	0.919975	0.0763516	0.864419	0.328641	0.509351		0.00920396	0.919975	0.0100046
NNAT	0.00885814	0.992368	0.74229	0.675025	0.0754348	0.0796836	0.0801459	0.0326217	0.724871	0.878693	0.365819	0.394429	0.503883	0.603001	0.0612618		0.00885814	0.878693	0.010081
TAS1R1	0.482782	0.0100928	0.0668134	0.226028	0.905732	0.531631	0.9942	0.999955	0.999998	0.359635	0.993106	0.431433	0.998795	0.960581	0.967409		0.0100928	0.999955	0.0100933
NCCRP1	0.009037	0.009037	0.00386897	0.00655186	0.0235669	0.134947	0.190616	0.0132265	0.0401492	0.894346	0.677666	0.33667	0.675691	0.561659	0.592419		0.009037	0.894346	0.0101046
TBCCD1	0.0227176	0.0361962	0.0295841	9.89242e-09	0.00841067	0.000302724	0.000958064	3.41754e-10	0.476239	0.00409487	1.4633e-06	4.06196e-05	1.55746e-08	0.0106587	4.71371e-11		0.000302724	0.0295841	0.0102327
TCEA1	0.000244787	0.193269	5.87609e-22	2.02694e-17	4.03772e-14	0.0684887	0.0237373	0.0221599	0.115864	3.91113e-10	4.53261e-09	3.11833e-07	0.740788	0.390926	0.817769		0.000244787	0.0237373	0.0103123
HGH1	0.0500783	0.0087988	0.000167879	0.00364666	0.0020051	0.989607	0.769008	0.849456	0.412727	0.510041	0.695855	0.158226	0.989566	0.427399	0.621864		0.0087988	0.849456	0.0103582
RP11-248J23.6	0.67031	0.00979119	0.584454	0.299088	0.442586	0.125351	0.940365	0.215137	0.999728	0.00390581	0.000126917	0.0336112	0.0300344	0.475614	0.0184605		0.00979119	0.940365	0.0104121
SP1	0.191785	0.00476832	0.12561	0.455997	0.675805	0.22277	0.0100336	0.0706866	0.119746	3.42052e-06	0.000890832	0.0114408	0.78702	0.634572	0.568053		0.00476832	0.455997	0.0104569
INPP5A	0.854446	0.0192715	0.00319512	0.000883583	0.000970039	0.00233353	0.219546	0.0697519	0.0578426	5.09987e-07	4.26226e-05	3.09887e-05	0.994417	0.684466	0.639067		0.00233353	0.219546	0.0106289
HAO1	0.196188	0.00924794	0.154464	0.866882	0.999912	0.506571	0.00608892	0.224968	0.16585	2.69041e-05	0.00326208	0.0222384	0.169477	0.340163	0.856893		0.00924794	0.866882	0.010668
FCER1A	0.298607	0.010753	0.418332	0.999896	0.922909	0.549859	0.999922	0.267013	0.917406	0.262532	0.0116842	0.112094	0.416844	0.807111	0.871275		0.010753	0.999922	0.0107539
HPDL	0.00828536	0.225349	0.657342	0.76779	0.332841	0.911652	0.681576	0.685705	0.908572	0.423218	0.685147	0.992077	0.943778	0.706519	0.506976		0.00828536	0.76779	0.0107912
TMEM50A	0.895959	0.00093183	2.77147e-05	0.00851979	0.00212927	0.0131493	0.000650109	0.0861228	0.00207937	7.19121e-06	0.0232228	9.29883e-05	0.274139	0.229028	0.0158341		0.00093183	0.0861228	0.0108198
AHR	0.671411	0.00514514	0.00769988	0.00306651	0.000429988	0.00243956	0.222136	0.00094238	0.042557	0.0897546	0.0128513	0.00462659	0.000273647	0.304644	0.00271534		0.00243956	0.222136	0.0109823
DNALI1	0.232515	0.00392114	2.96742e-06	0.00619804	0.21021	0.000206355	2.17141e-07	0.00736359	0.136018	0.0187665	0.0113255	0.00854678	0.0521329	0.000262311	0.392851		0.000206355	0.0187665	0.0109959
CCR9	0.111801	0.312757	0.160435	0.00146997	0.00174948	0.00176536	0.000385191	0.000113334	0.00111978	0.0929646	0.00211245	0.000898144	0.00560761	0.0831984	0.900247		0.00176536	0.160435	0.0110036
ATF6	0.00215	0.981766	2.30904e-49	0.00201979	5.50228e-06	0.0475834	3.08456e-20	0.194851	0.263169	5.23013e-33	0.03133	0.000475163	4.40426e-14	8.38533e-07	0.498552		0.00215	0.194851	0.0110341
TIMM21	0.00272145	0.998077	0.00340994	0.000356434	0.00548536	0.0195285	0.00510254	0.246526	0.0113726	0.00860347	0.0142629	0.00796432	0.663153	0.995384	0.580313		0.00272145	0.246526	0.0110392
MBD3L5	0.498187	0.0153671	0.905197	0.263403	0.583684	0.0106252	0.623944	0.957265	0.170517	3.32703e-05	1.17237e-06	6.97003e-05	0.594238	0.157937	0.0381938		0.0106252	0.957265	0.0110995
AOC3	0.428376	0.0111301	0.999997	0.837033	0.371474	0.106361	0.906981	0.758293	0.973306	0.071181	0.0311468	0.505305	0.881329	0.508055	0.828495		0.0111301	0.999997	0.0111301
TSHR	0.345962	0.274258	3.05496e-19	0.0166893	1.68063e-05	0.00582954	7.34888e-10	0.515608	0.00820822	1.20012e-19	0.000942885	1.13412e-06	0.00012125	0.00133657	0.0536119		0.00582954	0.515608	0.0113061
EGR4	0.016817	0.0112628	0.00173103	0.00355423	0.0179331	0.986367	0.977749	0.830664	0.998598	0.996047	0.973819	0.979711	0.999992	0.992608	0.98928		0.0112628	0.996047	0.0113075
PLCXD3	0.450069	0.000274574	0.00934696	0.0240935	0.449123	0.000875561	6.2561e-05	0.0238462	0.0869419	1.14176e-10	2.24685e-08	1.54792e-05	0.00615761	0.69202	0.0410806		0.000274574	0.0240935	0.0113962
RBPMS2	0.326062	0.00967619	0.00145965	0.000423001	0.0464164	0.146554	0.313238	0.0528096	0.486298	0.84371	0.385574	0.926823	0.231936	0.826637	0.384886		0.00967619	0.84371	0.0114686
MTNR1B	0.0350965	0.0354235	7.81559e-16	0.00105743	0.000577475	0.0041576	1.21707e-05	0.361649	0.116772	2.75452e-15	6.21454e-06	3.85259e-07	0.006816	0.0587918	0.927601		0.0041576	0.361649	0.0114962
AIFM2	0.0110176	0.42626	2.13719e-13	0.00802627	6.5941e-05	0.473429	0.000967894	0.955053	0.0836801	3.79598e-07	0.299954	0.00825365	0.0196532	0.54107	0.264931		0.0110176	0.955053	0.0115362
INO80B-WBP1	0.0659131	0.0102494	0.810263	0.885997	1	0.982315	0.740317	0.573909	0.242479	0.307576	0.505443	0.0955021	0.943022	0.842127	0.828105		0.0102494	0.885997	0.0115682
LDHB	0.402077	0.00093295	2.30457e-05	0.0683591	0.686902	0.0466765	0.0797625	0.00252038	0.654334	0.00027349	0.0658977	0.0252645	0.000194595	0.312384	0.464915		0.00093295	0.0797625	0.0116966
LIN7A	0.0510446	0.543012	0.00125662	0.00341761	0.00649474	0.0104501	0.725586	0.893162	0.686994	0.00160991	0.00251303	0.00429233	0.954359	0.667387	0.607544		0.0104501	0.893162	0.0117001
SLC51B	0.000549102	0.066715	0.0217434	0.0326672	0.0148838	0.0257393	0.0133914	0.0257393	0.907582	0.0468857	0.0467942	0.0852808	1	0.0820145	0.0852808		0.000549102	0.0468857	0.0117115
KNSTRN	0.0119278	0.539458	0.00637151	0.73221	0.203699	0.322061	0.0011853	0.080923	0.342603	0.110177	0.99655	0.524133	0.369585	0.781666	0.828286		0.0119278	0.99655	0.0119691
PLD6	0.00548349	0.12412	3.79715e-09	3.74642e-05	2.35813e-06	0.0158879	0.200992	0.45451	0.421042	9.93436e-06	0.000378989	9.81252e-05	0.659256	0.97185	0.602177		0.00548349	0.45451	0.0120646
GFRA3	0.000501092	0.00581266	9.82788e-17	1.3811e-17	3.5665e-06	0.0106893	0.0407921	0.0151978	0.496891	3.56779e-11	5.60064e-12	4.35223e-05	0.865272	0.022785	0.0192275		0.000501092	0.0407921	0.012284
JAK3	0.0217418	0.00282988	7.4304e-07	0.230124	0.00387472	0.726821	0.00392068	0.00464331	0.00245587	5.1723e-05	0.164941	0.0451197	0.10444	0.173432	0.307433		0.00282988	0.230124	0.0122972
C20orf24	0.0121034	0.120505	0.0572309	0.010243	0.0833393	0.621976	0.39047	0.982101	0.0506312	0.325118	0.535822	0.0470655	0.847347	0.771272	0.209225		0.0121034	0.982101	0.012324
TSSK4	0.0864509	0.00654908	0.119897	0.493944	0.132408	0.677876	0.524591	0.0179118	0.592098	0.116828	0.0015524	0.191061	0.0258812	0.809557	0.0529222		0.00654908	0.524591	0.0124841
SCRT1	0.000248778	0.000147669	1.53071e-16	1.99415e-12	0.00143609	0.114983	5.98653e-07	5.46128e-10	0.085277	0.0118252	7.66451e-09	0.866454	1.7009e-05	0.0588404	6.23777e-05		0.000147669	0.0118252	0.0124877
HTRA2	0.0423405	0.0122607	0.00019405	0.00733269	0.251219	0.694607	0.00461535	0.189875	0.999991	0.128395	0.972377	0.534854	0.761746	0.00409473	0.138749		0.0122607	0.972377	0.012609
AP3B2	0.00310105	0.33256	4.77883e-07	1.59469e-08	5.51665e-08	0.497426	0.0847116	0.245579	0.337633	0.074456	0.00513228	0.00532522	0.000486568	0.186823	0.288479		0.00310105	0.245579	0.0126275
POPDC3	0.0123591	0.831581	0.717148	0.9655	0.044723	0.0701526	0.491902	0.0374003	0.997409	0.941277	0.752622	0.428675	0.440653	0.629757	0.12295		0.0123591	0.9655	0.0128007
EIF4ENIF1	0.169974	0.315643	7.02202e-10	0.172747	0.111583	0.00287059	4.19872e-07	0.0574445	0.120009	1.31736e-07	0.22339	0.144568	0.0156682	0.0674887	0.97761		0.00287059	0.22339	0.0128501
KCMF1	0.00238023	0.0150022	7.32739e-14	2.45376e-07	1.41847e-06	0.432787	0.02075	0.185132	0.1152	0.00104251	0.0180712	0.0176724	0.0428836	0.136053	0.418329		0.00238023	0.185132	0.0128569
PRLH	0.00947096	0.719425	0.290906	0.361972	0.591296	0.152026	0.0626706	0.319724	0.167768	0.736069	0.615966	0.902816	0.42491	1	0.640599		0.00947096	0.736069	0.0128669
MVP	0.0252521	0.00738078	2.6336e-07	0.00708587	0.0206869	0.983833	0.0584303	0.40604	0.0840993	0.195613	0.5678	0.0481535	0.202449	0.087948	0.628652		0.00738078	0.5678	0.0129989
ADD3	0.00839044	0.00503442	0.0183956	0.102893	0.240455	0.962951	0.0406812	0.385968	0.173042	0.0097046	0.327796	0.0717658	0.261811	0.684818	0.704263		0.00503442	0.385968	0.0130436
ACTL6A	0.556255	0.0128372	0.000227017	8.28613e-07	0.999979	0.0533765	0.00309292	2.47529e-05	0.856691	0.981948	0.144878	0.331136	0.420707	0.0718693	0.00254271		0.0128372	0.981948	0.0130731
BRAP	0.954876	0.00524781	1.07039e-08	0.0978043	0.00394896	0.0541521	0.00029894	0.401073	0.0601701	1.53386e-12	0.000403404	5.85807e-06	0.000374926	0.51732	0.459175		0.00524781	0.401073	0.0130844
C10orf76	0.0423538	0.666075	0.000155203	0.000138887	0.0244627	0.00645426	0.493153	0.435714	0.77168	9.08274e-05	5.54513e-05	0.0546101	0.0787616	0.10252	0.10884		0.00645426	0.493153	0.0130878
MUC5B	0.00622603	0.839201	0.0314019	0.0620733	0.147722	0.0812362	0.156558	0.47514	0.219682	0.309373	0.284802	0.440033	0.799951	0.980776	0.838928		0.00622603	0.47514	0.0131036
FAM43A	0.0653769	0.0132005	0.752345	0.272423	0.0304889	0.999546	0.402937	1	0.0520202	0.205878	0.997434	0.0389873	0.474494	0.363048	0.107282		0.0132005	1	0.0132005
SLC22A13	0.013158	0.258993	0.169796	0.464341	0.000335213	0.696873	0.451463	0.716586	2.77012e-05	0.885157	0.994151	0.00149643	0.989233	0.00186249	0.00407575		0.013158	0.994151	0.0132354
TPRA1	0.433422	0.32371	0.427521	0.420008	0.00502974	0.0132383	0.19954	0.0383134	0.00313798	0.863546	0.999661	0.0786811	0.956466	0.317951	0.0839057		0.0132383	0.999661	0.0132428
ATN1	0.391702	0.00693677	1.07842e-05	0.0339522	0.769835	0.096298	0.0165703	0.521145	0.550693	0.00423732	0.0123177	0.0120369	0.305673	0.155802	0.946175		0.00693677	0.521145	0.0133106
ZNF143	0.805504	0.0126709	0.729922	0.945062	0.999804	0.0684224	0.880955	0.933068	0.999984	0.285617	0.350624	0.290679	1	0.999534	1		0.0126709	0.945062	0.0134075
CYP7B1	0.124606	0.0134249	0.0882264	0.0898575	0.0151967	0.979579	0.45118	0.999928	0.500073	0.961457	0.936873	0.191665	0.905193	0.147677	0.616259		0.0134249	0.999928	0.0134259
TTC36	0.0469018	0.0109472	0.0387823	0.0324484	0.374744	0.547156	0.270912	0.736069	0.534416	0.803465	0.260601	0.809557	0.398824	0.562464	0.241707		0.0109472	0.803465	0.013625
DCTN6	0.0119641	0.0302213	0.0355579	0.5731	0.00202714	0.417212	0.864361	0.565287	0.535459	0.655095	0.213947	0.13346	0.226594	0.225444	0.248625		0.0119641	0.864361	0.0138415
COQ10A	0.812306	0.0138429	0.688349	0.013598	0.558879	0.246349	0.99942	0.33793	0.943574	0.257277	0.657316	0.476957	0.184941	0.991979	0.212381		0.0138429	0.99942	0.013851
RPA2	0.0430836	0.874808	1.65507e-07	0.0651366	0.0774176	0.0109332	0.000684596	0.78852	0.478626	0.000102819	0.190189	0.320329	0.144287	0.188524	0.997066		0.0109332	0.78852	0.0138654
MRPL49	0.648608	0.01211	0.035606	0.00364221	0.00226514	0.136491	0.457603	0.0686704	0.0502324	0.452305	0.87276	0.862467	0.195558	0.581499	0.999885		0.01211	0.87276	0.0138755
CYP2J2	0.0788039	0.00841353	1.02351e-06	0.25617	0.00752846	0.988651	0.0965847	0.604575	0.794411	0.0205417	0.205693	0.806267	0.0438498	0.605708	0.424025		0.00841353	0.604575	0.0139164
MEX3D	0.0437721	0.0108728	0.00182281	0.563105	6.50992e-08	0.793044	0.356957	0.777844	2.66053e-05	0.544181	0.751111	0.00223726	0.27002	0.0844841	0.000791493		0.0108728	0.777844	0.0139781
IGF2R	0.0126811	0.135823	0.0206035	0.0279738	0.000793954	0.434193	0.895146	0.483158	0.0679869	0.0938454	0.0462459	0.0018934	0.987948	0.371429	0.646151		0.0126811	0.895146	0.0141665
NDUFA5	0.100202	0.355724	1.03801e-29	7.93082e-05	1.27622e-19	0.0032574	6.59496e-15	0.228978	2.69087e-12	3.66255e-26	1.18152e-06	1.58348e-19	3.05135e-07	0.101345	1.56535e-07		0.0032574	0.228978	0.0142258
CDC73	0.521299	0.14903	0.000717832	0.0186806	0.0340942	0.0134166	0.611292	0.929894	0.831289	0.00821406	0.0197902	0.065584	0.483437	0.887138	0.937016		0.0134166	0.929894	0.0144281
GOLT1A	0.0141892	0.652636	0.11041	0.963976	0.283005	0.120382	0.000220918	0.0634006	0.000980496	0.141197	0.982345	0.268353	0.710331	0.999981	0.407801		0.0141892	0.982345	0.0144442
STAT2	0.42159	0.00768261	0.344644	0.523092	0.242401	0.0792447	0.531655	0.32674	0.233714	0.0621976	0.256047	0.0967663	0.864182	0.825926	0.999408		0.00768261	0.531655	0.0144504
OSTC	0.0144603	0.645013	0.232291	0.0877587	0.141116	0.0853878	0.181486	0.998803	0.319724	0.0903603	0.357227	0.223516	0.680149	0.115092	0.260601		0.0144603	0.998803	0.0144777
ZNF513	0.0143832	0.144781	0.705773	0.253265	0.00406874	0.725077	0.0878813	0.718887	0.000163217	0.226804	0.987301	0.00166927	0.460835	0.0042857	0.00674349		0.0143832	0.987301	0.0145682
ZNF823	0.014529	0.343938	1.64974e-06	0.00107555	0.000418547	0.107093	0.431172	0.994228	0.635762	0.000487518	0.0160652	0.00337773	0.8852	0.999638	0.989187		0.014529	0.994228	0.0146134
LRTM1	0.0146524	0.401391	0.967777	0.999974	4.43719e-08	0.296065	0.223512	0.0220457	0.00961613	0.345539	0.497031	2.08259e-05	0.786075	8.76597e-06	6.99253e-07		0.0146524	0.999974	0.0146528
ATP6V0D1	0.00728231	0.179235	0.489743	0.0175919	0.101472	0.780813	0.000195029	4.02056e-05	0.000306181	0.0309169	0.00215287	0.0251928	0.0807412	0.803815	0.425533		0.00728231	0.489743	0.0148697
LRAT	0.00749921	0.353279	9.76105e-09	0.00739926	0.00160093	0.0352654	0.353094	0.502856	0.971492	0.000460333	0.0583789	0.0742367	0.0243929	0.176894	0.731087		0.00749921	0.502856	0.0149132
AF165138.7	0.0131118	0.0570185	0.876998	0.773709	0.841469	0.207984	0.0189572	0.000596214	0.00126033	0.0133432	0.00116146	0.00124167	0.0177322	0.0199569	1		0.0131118	0.876998	0.0149508
RCOR2	0.0147427	0.889239	0.089908	2.20194e-06	8.8484e-08	0.240697	0.982505	0.101501	0.0169068	0.690707	0.000847488	3.76216e-05	0.00736963	0.00301617	0.922219		0.0147427	0.982505	0.0150052
TMEM225	0.0134377	0.664792	0.000720514	6.10998e-06	0.0053454	0.59121	0.895278	0.316208	0.985485	0.116066	0.00669341	0.190843	0.550091	0.9031	0.99947		0.0134377	0.895278	0.0150095
SLC23A3	0.0147089	0.424916	0.00342973	0.00155273	0.0001329	0.330765	0.025068	0.975251	0.498316	0.0389512	0.338306	0.16337	0.23022	0.163918	0.991843		0.0147089	0.975251	0.0150822
LRFN1	0.0121798	0.0727236	0.00483829	0.0632234	0.0330073	0.713743	0.421849	0.805437	0.353412	0.193349	0.33356	0.0504529	0.298312	0.364202	0.259323		0.0121798	0.805437	0.015122
SDF2	0.404045	0.008731	0.0142224	0.276751	0.441463	0.0213526	0.157567	0.576492	0.0935398	0.0655158	0.0885321	0.0256956	0.310048	0.480188	0.309976		0.008731	0.576492	0.0151451
UBE2E1	0.00827797	0.561888	1.84224e-07	9.75697e-05	5.9201e-05	0.196164	0.246938	0.545586	0.451669	0.000382305	0.0131721	0.021356	0.996235	0.707977	0.812532		0.00827797	0.545586	0.0151726
ORAI3	0.0151914	0.469629	0.0225698	0.911646	2.09984e-08	0.600423	0.999999	0.0600779	0.0023446	0.783707	0.52603	5.96302e-05	0.0770697	0.00187157	1.23684e-06		0.0151914	0.999999	0.0151914
TAS2R39	0.540248	0.113464	0.000753686	0.816344	0.395886	0.0133527	0.00634718	0.133	0.994145	0.32691	0.876892	0.048227	0.3541	0.0241609	0.114713		0.0133527	0.876892	0.0152273
PROX1	0.0103062	0.215609	3.42456e-06	0.0011782	0.457388	0.981878	0.66891	0.234302	0.411427	0.474532	0.560701	0.688414	0.617877	0.0299862	0.0206018		0.0103062	0.66891	0.0154075
ANKRD22	0.0507991	0.977958	0.996811	0.993972	0.9478	0.015424	0.0154619	0.044874	0.0517622	0.998895	0.999634	0.995648	0.999993	0.996958	1		0.015424	0.999634	0.0154297
IFT43	0.0147317	0.658667	4.25251e-31	0.00233057	3.24196e-06	0.144447	5.15321e-12	0.951773	0.138235	5.31476e-21	0.0461234	0.000436361	1.62076e-08	0.00100895	0.551851		0.0147317	0.951773	0.0154782
CDRT15L2	0.358392	0.00947617	0.109433	0.00630892	0.396424	0.064522	0.135864	0.00459644	0.240583	0.611347	0.119897	0.999922	0.588614	0.928955	0.404624		0.00947617	0.611347	0.0155005
DMGDH	0.129764	0.0139721	0.014994	0.4691	0.053704	0.98699	0.107015	0.897024	0.00607278	0.0516269	0.753656	0.000817016	0.613547	0.250419	0.026742		0.0139721	0.897024	0.0155761
XKR8	0.000160195	0.000347507	1.19283e-12	7.74811e-11	1.43217e-07	0.999693	0.0102784	0.00312791	0.0299905	0.00328295	0.00144859	0.0125985	0.407595	0.55706	0.999062		0.000160195	0.0102784	0.0155856
NDST4	0.0134259	0.0817731	0.732332	0.84524	0.676088	0.964442	0.333606	0.18897	0.320829	0.855171	0.489277	0.523882	0.987639	0.99736	0.881667		0.0134259	0.855171	0.0156996
ZBTB47	0.000138051	0.00555708	9.11404e-18	3.01435e-06	0.0397277	5.42894e-05	0.00345438	6.45207e-05	0.149201	2.64763e-11	0.000219696	0.0358873	0.00375211	0.0133866	0.0126674		5.42894e-05	0.00345438	0.0157161
CNIH1	0.062697	0.7822	1.45418e-08	0.00113544	0.0442531	0.0158077	0.0132397	0.998413	0.967388	4.16354e-08	0.0095705	0.0834745	0.00158538	0.00743392	0.812806		0.0158077	0.998413	0.0158328
SLC26A4	0.109262	0.005735	3.00394e-05	0.00127662	0.755636	0.65875	0.184919	0.0318824	0.299595	0.00273365	0.360935	0.0110241	0.188471	0.151867	0.113538		0.005735	0.360935	0.0158893
SKOR2	0.0157806	0.643312	0.000117104	0.0103814	0.199031	0.487331	0.980502	0.910186	0.214856	0.149351	0.265357	0.746346	0.767905	0.223487	0.52512		0.0157806	0.980502	0.0160944
KAT2A	0.162317	0.0157298	0.00660203	0.0208143	0.515616	0.0362277	0.00251178	0.165364	0.744726	0.97369	0.963408	0.0353497	0.493076	0.0100672	0.0645049		0.0157298	0.97369	0.0161548
FAM150A	0.00226183	0.760683	0.0272392	0.13641	0.6488	0.0122523	0.0994238	0.110363	0.974451	0.0992578	0.139775	0.223516	0.13267	0.534416	0.167768		0.00226183	0.139775	0.0161819
RBM48	0.614382	0.0677919	0.00402965	0.188135	0.00262567	0.00684303	0.039182	0.422042	0.0181019	1.79163e-06	0.00740907	1.58087e-06	0.0140453	0.678806	0.0903071		0.00684303	0.422042	0.0162141
CAMKV	0.621413	0.0163312	0.993655	0.657802	0.999581	0.01612	0.978749	0.727607	0.998401	0.138709	0.305592	0.0728681	0.998489	0.997286	0.867863		0.01612	0.993655	0.0162229
C11orf88	0.247071	0.0141956	0.0936302	0.00264398	0.000524995	0.0195373	0.204348	0.00587012	0.0121034	0.0640359	0.872089	0.00112398	0.284192	0.0881177	0.00233815		0.0141956	0.872089	0.0162777
CLIP3	0.00322495	0.000439824	0.000637689	0.00637306	0.000916897	0.730332	0.0267902	0.0210798	0.0344346	0.000992289	0.000509634	0.000352121	0.494479	0.995326	0.793629		0.000439824	0.0267902	0.0164173
GNA13	0.603612	0.00504033	8.42301e-06	0.119881	0.000308631	0.173394	0.000162968	0.306853	0.0013999	2.64672e-12	0.000453436	1.54933e-08	0.000703163	0.0582886	0.00600722		0.00504033	0.306853	0.0164259
HIST3H3	0.999649	0.0406859	0.998782	0.927644	1	0.0164734	0.999178	0.941855	1	0.0488267	0.046133	0.127051	1	1	0.999986		0.0164734	0.999178	0.0164869
SLC2A5	0.0212923	0.134904	6.64315e-15	0.331562	0.000228089	0.0055271	0.000133038	0.119426	0.0110222	1.68614e-14	0.110907	6.55324e-07	1.85482e-08	0.000263069	0.00622386		0.0055271	0.331562	0.0166699
DRG1	0.258625	0.0100997	0.0181036	0.60495	0.331231	0.595238	0.000493563	0.0736087	0.0379489	1.82692e-07	0.000694254	0.000322656	0.425365	0.999571	0.428464		0.0100997	0.60495	0.016695
ADPRHL2	0.135357	0.016231	0.0660478	0.0472781	0.0656898	0.360561	0.616388	0.0552765	0.118898	0.970205	0.183971	0.614327	0.157513	0.586994	0.0904399		0.016231	0.970205	0.0167294
SUSD4	0.0137564	0.669942	0.0827496	0.016827	0.278652	0.271533	0.0597386	0.405419	0.45585	0.808111	0.821111	0.963014	0.88529	0.524504	0.892679		0.0137564	0.821111	0.0167534
LRRC66	0.0156557	0.329598	0.689474	0.916805	0.0388321	0.570938	0.00121037	0.0278023	2.8143e-05	0.0687754	0.238492	0.00242406	0.99878	0.184776	0.132503		0.0156557	0.916805	0.0170764
CPN1	0.628467	0.0159887	0.00955492	0.00276602	0.999204	0.24505	0.311453	0.0730113	0.961729	0.935002	0.872599	0.369721	0.912843	0.151896	0.0831338		0.0159887	0.935002	0.0171002
MECR	0.000312633	0.0147845	2.40268e-11	0.0182506	0.0194296	0.827989	1.21216e-10	0.00840209	0.00252406	3.21768e-10	0.012911	0.0114452	0.0556638	0.128838	0.970696		0.000312633	0.0182506	0.01713
RP3-468K18.7	0.0171107	0.318028	2.86089e-05	0.00377828	0.000333726	0.0529222	0.982831	0.998261	0.993505	0.00120785	0.00264726	0.000849059	0.999994	0.726052	0.982287		0.0171107	0.998261	0.0171405
NOP2	0.568449	0.00573246	1.17154e-06	0.0345915	0.00746036	0.107254	0.00434534	0.333663	0.0733675	0.240363	0.163186	0.211578	0.00148416	0.97837	0.0872505		0.00573246	0.333663	0.0171804
RBM11	0.999998	0.0215568	0.000150491	0.81716	0.00010658	0.0140555	0.000789545	0.622125	0.000910902	4.15245e-06	0.375086	2.94006e-06	0.00187798	0.503533	7.76872e-05		0.0140555	0.81716	0.0172004
BANF1	0.0634351	0.33173	0.00874481	0.0998578	0.0207568	0.0170126	0.984227	0.142057	0.289009	0.00177749	0.118674	0.0560464	0.157225	0.0649915	0.988828		0.0170126	0.984227	0.0172852
RGS14	0.00069977	0.000248555	0.00303555	0.00262504	0.0695292	0.255728	0.00970989	0.00144819	0.236209	0.0143526	0.00327661	0.331762	0.37127	0.676019	0.240016		0.000248555	0.0143526	0.0173179
LRRC73	0.217379	0.000227266	1.70758e-05	0.000523652	0.05201	0.132666	0.00803866	0.0130705	0.544676	0.00573699	0.00590306	0.180503	0.999091	0.444743	0.396127		0.000227266	0.0130705	0.0173877
UCHL3	0.215713	0.156204	3.25342e-13	0.0114147	8.62803e-12	0.00503403	9.08024e-07	0.287311	6.1599e-07	6.31276e-18	9.42314e-05	1.13282e-15	0.00437124	0.775196	0.000784139		0.00503403	0.287311	0.0175212
OVOL2	0.0899275	1.50272e-05	2.18116e-28	5.73773e-25	1.13194e-19	0.175551	1.40166e-08	2.09504e-08	5.04115e-07	0.000823168	0.00085517	0.00484671	0.998273	1	1		1.50272e-05	0.00085517	0.0175722
C1orf122	0.0175853	0.0583647	0.0585715	0.00907363	0.062693	0.986505	0.96265	0.999358	1	0.999027	0.950429	0.999564	0.938047	0.990599	1		0.0175853	0.999358	0.0175966
OXLD1	0.207886	0.00729363	0.0300934	0.0694518	0.107653	0.726677	0.412882	0.0773056	0.597731	0.0218498	0.0130332	0.174159	0.590217	0.992246	0.86633		0.00729363	0.412882	0.0176652
SCAND1	0.0171824	0.923214	0.000852389	0.00882494	0.00463664	0.307576	0.93612	0.972157	0.985283	0.0279003	0.245262	0.0957096	0.667495	0.97631	0.992663		0.0171824	0.972157	0.0176745
SLC30A7	0.0714261	0.58413	9.12086e-05	0.000463206	0.00920418	0.0136953	0.774329	0.0166381	0.825793	2.8045e-05	6.12453e-05	0.000384764	1.63574e-05	0.0174407	0.0140926		0.0136953	0.774329	0.0176867
TNFRSF4	0.0399819	0.0176947	0.0306693	0.0340178	0.287621	0.999863	0.999999	0.299571	0.60987	0.980701	0.284982	0.419473	0.594869	0.776797	0.999968		0.0176947	0.999999	0.0176947
COL6A1	0.0172108	0.326674	0.188147	0.633194	0.0193078	0.555592	0.389674	0.0657046	0.741739	0.961992	0.305959	0.32715	0.891372	0.246716	0.164934		0.0172108	0.961992	0.0178907
GRIFIN	0.0596717	0.106847	0.053467	0.71049	0.826732	0.0180434	0.999988	0.464294	0.586428	0.0162259	0.188586	0.0939353	0.492105	0.639584	0.672131		0.0180434	0.999988	0.0180436
IGFBP6	0.0388634	0.0164288	0.0557915	4.95509e-06	0.409694	0.827352	0.73584	0.300901	0.994748	0.900877	0.0990771	0.924253	0.102289	0.894792	0.461881		0.0164288	0.900877	0.0182364
AL589743.1	0.607055	0.186497	0.00658269	0.00130837	0.811004	0.0177515	2.00671e-06	1.57459e-07	0.0871346	0.968851	0.964809	0.0457183	0.116902	5.36702e-08	8.35406e-10		0.0177515	0.968851	0.0183223
FKBP1A	0.00962781	0.288654	4.41568e-06	1.53675e-06	6.34776e-07	0.512362	0.519748	0.31885	0.241852	0.0439265	0.0228424	0.0166578	0.998543	0.905996	1		0.00962781	0.519748	0.018524
ATP6V1F	0.0184901	0.0400166	0.0060369	0.065584	0.00721144	0.399895	0.964309	0.994105	0.974746	0.0317014	0.31446	0.0412431	0.999904	0.999998	0.999988		0.0184901	0.994105	0.0185998
C9orf171	0.936486	0.00608166	8.78113e-12	0.0349308	6.11878e-22	0.143385	1.84851e-07	0.324115	2.77679e-16	2.17607e-10	0.326765	8.77413e-20	0.000331776	7.9242e-05	2.15392e-11		0.00608166	0.326765	0.0186117
LILRA2	8.61526e-11	0.000111765	9.00034e-47	1.88498e-31	4.63309e-07	0.130253	2.66034e-12	4.61571e-09	0.000784049	2.26399e-19	1.72426e-12	0.0187506	0.6303	1.14233e-12	2.16231e-14		8.61526e-11	4.61571e-09	0.0186651
CYP26A1	0.296524	0.00724684	4.50939e-14	0.00790046	0.000443746	0.00158696	1.20969e-07	0.0844721	0.0241953	7.94754e-16	2.35514e-05	6.62327e-06	0.00124071	0.101225	0.905744		0.00158696	0.0844721	0.0187867
ZSCAN23	0.531855	0.00808924	0.00801456	0.0857286	0.0237166	0.0902132	0.152999	0.424909	0.317905	0.0480486	0.0570845	0.0257473	0.990684	0.0693633	0.53608		0.00808924	0.424909	0.0190376
KRTAP26-1	0.00401358	0.418202	0.00386499	0.133079	0.249126	0.260454	0.000139337	0.0560601	0.233531	0.0162222	0.210532	0.315498	0.312371	0.195761	0.999992		0.00401358	0.210532	0.019064
AOC2	0.852774	0.0232306	0.988886	0.180024	0.182297	0.0190818	0.990948	0.188268	0.178709	0.0175457	0.462627	0.968447	0.376298	0.241952	0.591821		0.0190818	0.990948	0.0192561
TCFL5	0.0139073	0.0808741	8.98063e-05	0.149654	0.00915993	0.895774	0.0189702	0.717869	0.0780435	0.000380256	0.117683	0.00818624	0.525498	0.992702	0.850203		0.0139073	0.717869	0.019373
C16orf52	0.0151478	0.0627182	7.89684e-05	0.000181404	0.00846589	0.788968	0.271643	0.781149	0.625485	0.335522	0.314934	0.292245	0.677028	0.0124288	0.130023		0.0151478	0.781149	0.0193917
OTX1	0.0194095	0.369353	0.147393	0.992339	0.22553	0.784733	0.168314	0.214547	0.0158257	0.135254	0.866418	0.139685	0.911474	0.204834	0.461645		0.0194095	0.992339	0.0195593
ALG1L	0.108056	0.959488	1.04766e-09	0.153197	0.250217	0.0175511	3.79243e-05	0.894828	0.868826	5.89759e-08	0.247401	0.28699	0.0217913	0.19641	1		0.0175511	0.894828	0.0196139
RNF148	0.0196712	0.458309	0.116964	0.993399	0.996954	0.852709	0.278777	0.0303153	0.0140208	1	0.468411	0.347594	0.641471	0.478616	1		0.0196712	1	0.0196712
LRRC8D	0.338702	0.012821	0.0763605	0.377717	0.00148329	0.293631	0.651043	0.493582	0.00596529	0.139159	0.123494	4.76807e-08	0.947888	5.15414e-06	1.13075e-05		0.012821	0.651043	0.0196931
LRRC14B	0.019426	0.984287	0.00310389	0.168516	0.979374	0.116823	0.454302	0.984313	0.561302	0.0832447	0.57986	0.650548	0.700127	0.248845	0.269759		0.019426	0.984313	0.0197356
KRT5	0.103013	0.15793	6.35307e-05	5.22685e-05	4.19668e-06	0.000297048	0.00469489	0.00108296	0.000148467	0.0150057	0.00655279	0.000569567	0.880298	0.425508	0.766469		0.000297048	0.0150057	0.0197957
PPM1D	0.0524817	0.450274	0.00121251	0.0500823	8.03483e-05	0.0174616	0.0172005	0.879371	0.0080269	0.000100244	0.0156288	2.67929e-05	0.0986792	0.564949	0.032334		0.0174616	0.879371	0.019857
DAPL1	0.0198155	0.607178	0.0995286	0.337674	0.00299834	0.479427	0.38849	0.734573	0.000242855	0.745599	0.993173	0.0103967	0.965406	0.00908213	0.00579114		0.0198155	0.993173	0.0199517
EHBP1L1	0.0973331	0.737588	0.569656	0.051546	0.447668	0.017279	0.0408847	0.00226278	0.00954366	0.863834	0.327047	0.958027	0.607726	0.638636	0.971492		0.017279	0.863834	0.0200027
CDKL3	0.236329	0.0177834	0.0014626	0.00221191	0.920398	0.0304805	0.0186001	0.0101323	0.997102	0.478024	0.885001	0.718109	0.0649573	0.841817	0.481763		0.0177834	0.885001	0.0200943
TRADD	0.236296	0.00759449	0.018716	0.0444314	0.028459	0.505958	0.26252	0.377846	0.686563	0.120181	0.0512581	0.240334	0.857263	0.998863	0.997513		0.00759449	0.377846	0.0200994
ACIN1	0.725531	0.135323	0.02701	0.462241	0.552607	0.0181827	0.248629	0.896595	0.999918	0.33036	0.114476	0.0195195	0.965885	0.302098	0.86956		0.0181827	0.896595	0.0202798
MRPS26	0.0195776	0.482782	2.7992e-05	0.199931	3.27653e-05	0.83273	0.746102	0.959195	0.559743	0.135206	0.831713	0.0614696	0.103991	0.914853	0.0595238		0.0195776	0.959195	0.0204105
OR6P1	0.018252	0.170812	5.36387e-06	8.84478e-06	0.000187802	0.902071	0.890911	0.881357	0.996628	0.159542	0.111996	0.30003	0.999998	1	1		0.018252	0.890911	0.0204868
ZNF512B	0.0368157	0.758956	0.931809	0.764621	0.817272	0.0206688	0.020484	0.0289359	0.0570283	0.860858	0.991868	0.879253	0.965786	0.832508	0.946532		0.0206688	0.991868	0.0208382
KDELC1	0.0208874	1	0.323577	0.977365	0.99999	0.028394	0.96212	0.20637	0.0647568	0.311777	0.998921	1	0.802402	0.336964	0.999198		0.0208874	0.998921	0.02091
PTCHD3	0.990047	0.023923	0.603991	0.147471	0.614659	0.0148784	0.710344	0.064253	0.307294	0.000483415	0.000471394	0.0116949	0.130871	0.535163	0.955682		0.0148784	0.710344	0.0209453
PRR12	0.0151021	0.0947525	0.0890887	0.120659	0.577181	0.999717	0.00767175	0.435814	0.579815	0.0242882	0.71916	0.837641	0.118648	0.195446	0.672558		0.0151021	0.71916	0.0209997
TBCEL	0.0130214	0.494729	0.000517186	0.0732043	0.0580743	0.170571	0.00127773	0.535429	0.199122	0.0729716	0.617982	0.25103	0.000442725	0.00732161	0.400792		0.0130214	0.617982	0.0210709
AMDHD2	0.0236567	0.0982663	0.00374612	0.244399	0.34326	0.0179154	0.000401284	0.0441621	0.844719	0.659943	0.847516	0.399864	0.987348	0.0645732	0.390933		0.0179154	0.847516	0.0211387
PBX4	0.0104455	0.299939	0.000309676	0.00231868	0.00729945	0.766992	0.381136	0.490667	0.910944	0.0110082	0.0872814	0.116445	0.808715	0.965336	0.959222		0.0104455	0.490667	0.0212883
BNIPL	0.396488	0.0212893	0.363988	0.99744	0.700938	0.741498	0.96252	0.363157	0.860324	0.12864	0.0328173	0.155398	0.76768	0.999743	0.923028		0.0212893	0.99744	0.021344
AP1S1	0.0214391	0.101124	0.00549927	0.0259254	0.110512	0.367365	0.157602	0.000445703	0.815943	0.999996	0.0885877	0.999995	0.0869248	0.999999	0.175358		0.0214391	0.999996	0.0214392
EPAS1	0.208284	0.0774011	0.133924	0.0596396	0.011969	0.00290042	0.00631871	0.00159681	0.000121748	0.036244	0.0462183	0.289437	0.478804	0.189122	0.891731		0.00290042	0.133924	0.0216572
RAPGEF1	0.00110393	0.361988	3.4991e-05	0.0508698	0.176581	0.0931606	3.33277e-05	8.43019e-05	0.0104998	0.00797932	0.00693382	0.108248	0.0558686	0.767353	0.368069		0.00110393	0.0508698	0.0217011
TMEM78	0.465453	0.00237412	0.040702	0.108535	0.0879593	0.0394433	0.101259	0.034817	0.0580291	0.000277932	8.67057e-05	0.000175984	0.996078	1	1		0.00237412	0.108535	0.0218744
TEX36	0.0220657	0.680149	7.48268e-05	1.87199e-05	0.00341222	0.975868	0.999767	0.999999	0.236187	0.947473	0.937375	0.920629	0.998467	0.0619672	0.0424296		0.0220657	0.999999	0.0220657
SRGAP2B	0.211515	0.0197237	0.172944	0.0348264	0.177915	0.871753	0.647361	0.891941	0.0469964	0.2052	0.611093	0.0106252	0.975036	0.148461	0.0895976		0.0197237	0.891941	0.0221133
NFKBIE	0.319121	0.0193338	5.79283e-10	0.0955942	0.00341226	0.976316	0.0143169	0.864051	0.538275	0.0338807	0.873212	0.65371	0.0841056	0.684883	0.627747		0.0193338	0.873212	0.022141
CCL8	0.328204	0.555905	0.0156119	0.999933	0.995069	0.0221784	0.646771	0.284304	0.890862	0.00404526	0.974515	0.693562	0.154733	0.421123	0.974578		0.0221784	0.999933	0.0221799
RTN4R	0.0122793	0.849769	3.67276e-07	0.014895	3.75377e-05	0.069792	0.0181782	0.553287	0.358331	3.04133e-06	0.0602076	0.000129495	0.307763	0.0228713	0.198461		0.0122793	0.553287	0.0221933
MYL4	0.236296	0.0135225	0.320529	0.264619	0.175591	0.0655295	0.506976	0.453609	0.667108	0.518942	0.607606	0.187684	0.958762	0.928955	0.749078		0.0135225	0.607606	0.0222553
HGSNAT	0.102912	0.0194463	0.106423	0.873561	0.719416	0.914828	0.245238	0.0322938	0.262667	0.0244624	0.0230424	0.221952	0.197337	0.797041	0.805014		0.0194463	0.873561	0.0222609
FAM151A	0.0430923	0.0208216	0.00737742	0.3691	0.354384	0.677248	0.101781	0.0306992	0.0039752	0.934486	0.0160511	0.00117506	0.00108053	0.000501441	0.856826		0.0208216	0.934486	0.0222813
DYX1C1	0.999784	0.0146726	0.044412	0.583818	0.592804	0.204783	0.410778	0.654636	0.803453	0.290056	0.208079	0.763425	0.697546	0.515525	0.406523		0.0146726	0.654636	0.0224133
PWWP2A	0.188185	0.022011	1.79442e-08	0.104731	0.00205763	0.913473	0.000873782	0.976302	0.14018	0.00370541	0.575125	0.266634	0.10235	0.106372	0.685883		0.022011	0.976302	0.0225452
SYCN	0.0870194	0.586842	0.0411882	0.190798	0.124675	0.0213651	0.685147	0.943778	0.993815	0.187684	0.187684	0.25373	0.928955	0.958762	0.958762		0.0213651	0.943778	0.0226378
WIZ	0.0193103	0.856315	0.25582	0.375585	0.117828	0.165775	0.598246	0.607603	0.376287	0.444048	0.842806	0.0837979	0.990652	0.901742	0.482352		0.0193103	0.842806	0.0229119
CASP12	0.0169788	0.010378	0.0144554	0.0204462	0.000448865	0.305408	0.452781	0.206493	0.216038	0.0802627	0.0361462	0.0517933	0.994059	0.568725	0.931906		0.010378	0.452781	0.0229205
HNRNPU	0.0223877	0.151152	0.000663592	0.0309466	0.00126474	0.965148	0.357133	0.975336	0.193541	0.255143	0.938731	0.28571	0.848963	0.733604	0.364711		0.0223877	0.975336	0.0229538
NID2	1	0.0254148	0.938982	1	0.890426	0.0230783	0.999943	0.994668	0.736754	0.00346016	0.194846	0.830627	0.896184	0.387757	0.893507		0.0230783	1	0.0230783
FAM133B	0.999245	0.0155779	0.244392	0.398543	0.520192	0.0764783	0.672172	0.639234	0.483327	0.0257914	0.0857878	0.157221	0.985324	0.625904	0.693757		0.0155779	0.672172	0.0231755
M1AP	0.0393394	0.0124681	0.0386311	0.144056	0.13289	0.0333352	0.0465804	0.0377741	0.969206	0.536814	0.409785	0.110043	0.887973	0.218166	0.100026		0.0124681	0.536814	0.0232261
HAUS5	0.0186626	0.960146	0.00254331	0.0458133	1.00149e-05	0.243134	0.310837	0.802835	0.029457	0.0433549	0.195016	0.000279096	0.999991	0.0392228	0.0671934		0.0186626	0.802835	0.0232459
TMEM62	0.0227654	0.0811265	0.00541615	0.0900831	0.353476	0.369422	0.664301	0.805479	0.68832	0.852078	0.976411	0.976411	0.580875	0.372494	0.965485		0.0227654	0.976411	0.0233154
SPATA25	0.02333	0.204904	0.19363	0.999314	0.379432	0.969243	0.953387	0.0795616	0.00756564	0.999815	0.387281	0.0275833	0.184042	0.0110527	0.738696		0.02333	0.999815	0.0233344
PMF1	0.0169405	0.708442	0.176959	0.231977	0.554826	0.173354	0.00118066	0.719834	0.224139	0.492529	0.295692	0.829038	0.00301416	0.39516	0.191235		0.0169405	0.719834	0.0235338
MPG	0.657786	0.0236039	0.106646	0.280251	0.48924	0.240434	0.87486	0.964785	0.568234	0.899218	0.998028	0.0358809	1	0.123882	0.256485		0.0236039	0.998028	0.0236505
VAX2	0.0236558	0.0404534	0.382025	0.0167709	0.186531	0.999884	0.810397	0.998483	0.265785	0.740106	0.99994	0.13998	0.658543	0.144839	0.176683		0.0236558	0.99994	0.0236573
ERICH6	0.811844	0.0176963	0.00670118	0.00116187	0.323567	0.00813943	0.343702	0.0685071	0.963406	0.036615	0.33077	0.131787	0.956289	0.486059	0.516727		0.00813943	0.343702	0.0236816
MAL	0.165786	0.0192396	0.000497219	0.0506453	0.358273	0.0342693	0.00651463	0.0885135	0.420621	0.784085	0.811667	0.770953	0.165215	0.180413	0.882076		0.0192396	0.811667	0.0237038
HTR3B	0.746042	0.021216	0.00634846	0.541135	0.999993	0.347431	0.0366308	0.812349	0.999985	0.847652	0.892237	0.517038	0.603639	0.0788549	0.940303		0.021216	0.892237	0.0237784
BCL9L	0.142939	0.197355	6.51035e-05	0.999985	2.47767e-05	0.0238404	0.000544086	0.619661	0.000117199	0.00489332	0.46639	0.000313747	0.00428222	1.47737e-05	0.000707186		0.0238404	0.999985	0.0238408
SF3B4	0.0109189	0.222398	5.04696e-09	1.16874e-10	5.61663e-10	0.761032	0.45761	0.12329	0.0416368	0.00673165	0.00150891	0.00017935	0.795975	0.488442	0.853326		0.0109189	0.45761	0.0238606
PRR35	0.0239931	0.171078	0.483603	0.476181	0.152453	0.875761	0.829842	0.157216	0.977316	0.999999	0.656241	0.77405	0.759773	0.871291	0.340859		0.0239931	0.999999	0.0239931
CTD-2619J13.28	0.0231792	0.643443	5.58969e-07	3.59637e-06	1.47295e-05	0.750107	0.96589	0.919119	0.656684	0.149543	0.164685	0.252384	0.972763	0.964397	0.599072		0.0231792	0.96589	0.0239978
COL7A1	0.0240266	0.0642035	0.0100223	0.158233	0.5873	0.999584	0.750391	0.99669	0.98994	0.895751	0.999999	0.999993	0.893931	0.852681	0.999445		0.0240266	0.999999	0.0240266
ACTA2	0.856258	0.0601025	0.13641	0.00208835	1.27165e-06	0.0215181	0.83597	0.0462833	0.00037161	0.0803687	0.893344	2.87007e-10	0.0717106	8.41382e-09	4.26001e-10		0.0215181	0.893344	0.0240871
PTPN12	0.0760568	0.827114	0.684733	0.94906	0.249599	0.0228746	0.784899	0.526441	0.999981	0.265666	0.552981	0.041625	0.833868	0.734186	0.764833		0.0228746	0.94906	0.0241024
DNASE1L2	0.0216018	0.100218	0.00945934	0.00679707	9.91398e-08	0.932211	0.752872	0.895607	0.00377657	0.795776	0.728582	0.00317201	0.920305	0.0015694	0.0423221		0.0216018	0.895607	0.0241197
POU2F2	0.0290909	0.0113328	3.35754e-08	6.25893e-07	1.14631e-06	0.550215	0.464978	0.157541	0.0977001	0.147904	0.0576216	0.993513	0.913663	0.00144149	0.000337657		0.0113328	0.464978	0.0243728
CHRNA6	0.951702	0.0244407	0.932044	0.991869	0.987074	0.456352	0.96181	1	0.999976	0.0850167	0.541426	0.820201	0.990721	0.990227	1		0.0244407	1	0.0244407
DBR1	0.00784469	0.021652	0.0129731	0.320485	0.0293166	0.997585	4.51143e-05	9.65933e-05	4.32682e-06	1.83367e-05	0.000302637	9.09358e-06	0.688621	0.336155	0.56342		0.00784469	0.320485	0.0244775
NTHL1	0.0115002	0.163447	0.000831347	0.0162455	0.00859567	0.587057	0.010866	0.194696	0.451477	0.234729	0.468947	0.726711	0.422227	0.412953	0.78914		0.0115002	0.468947	0.0245234
RBX1	0.102148	0.0174032	2.16687e-06	1.90364e-05	0.0423183	0.689952	0.707571	0.502293	0.741582	0.604992	0.692708	0.278183	0.923608	0.342973	0.236862		0.0174032	0.707571	0.0245958
BPIFA2	0.549554	0.0246059	0.351625	0.998424	0.738326	0.467158	0.195762	0.71371	0.477755	0.612469	0.102299	0.530758	0.834877	0.713278	0.587967		0.0246059	0.998424	0.0246447
ZNF750	0.606101	0.257517	0.968838	0.192304	0.497225	0.0239068	0.957635	0.0271493	0.091031	0.0457787	0.633118	0.528372	0.0523081	0.151617	1		0.0239068	0.968838	0.0246757
C21orf33	0.118398	0.017382	0.000767818	0.00144189	0.00295064	0.640599	0.483939	0.582934	0.98349	0.702864	0.198367	0.825395	0.979496	0.615574	0.652079		0.017382	0.702864	0.0247302
NTN3	0.283855	0.0216656	0.00294305	0.0263911	0.422544	0.623665	0.189142	0.176701	0.998378	0.616715	0.875304	0.802997	1	0.800155	0.739481		0.0216656	0.875304	0.024752
SFTPD	0.621852	0.0247546	0.922046	0.999993	0.993317	0.7804	0.993062	0.999811	0.99913	0.454143	0.397297	0.460066	1	0.99926	0.999952		0.0247546	0.999993	0.0247548
PPP1R35	0.0796702	0.0234173	0.0305674	0.0205426	0.42204	0.954192	0.940629	0.0126229	0.23285	0.836951	0.00954551	0.150225	0.00693446	0.116267	0.0478414		0.0234173	0.940629	0.0248954
ECSIT	0.713125	0.0233412	0.471781	0.00965486	0.342508	0.59737	0.42444	0.239455	0.461576	0.110308	0.937324	0.374943	0.0406942	0.450322	0.581639		0.0233412	0.937324	0.0249019
METRN	0.000567432	0.0008337	2.04953e-19	1.53876e-05	8.1125e-08	0.0114269	2.65103e-09	0.0226787	0.00854327	8.97098e-18	2.48664e-06	7.66927e-09	0.0060831	0.00478823	0.953633		0.000567432	0.0226787	0.0250205
C16orf97	0.0165765	0.0353164	0.0444147	0.660594	0.781502	0.286647	0.584341	0.247059	0.102768	0.637493	0.338326	0.110662	0.28884	0.0929583	0.691965		0.0165765	0.660594	0.0250934
DOK1	0.22445	0.0164951	0.634154	0.222271	0.323173	0.885278	0.656016	0.0408719	0.260878	0.0441976	0.00388473	0.0115082	0.43433	0.967068	0.759534		0.0164951	0.656016	0.0251444
FOLR3	0.015048	0.698479	0.00111675	0.00195509	0.0334629	0.49694	0.594227	0.16306	0.714716	0.107808	0.0926454	0.379999	0.844785	0.999866	0.9475		0.015048	0.594227	0.0253237
CLK1	0.21581	0.603868	0.474943	0.39309	0.748421	0.0207538	0.00376793	0.171841	0.0892452	0.815614	0.278264	0.485165	0.165662	0.382068	0.999766		0.0207538	0.815614	0.0254456
NAALADL1	0.131822	0.0249229	0.153624	0.112076	0.283478	0.792757	0.978209	0.0388318	0.999997	0.622419	0.2773	0.96261	0.14958	0.999985	0.146265		0.0249229	0.978209	0.025478
ELL	0.00764864	0.0352473	0.299087	0.0104362	0.0288899	0.473992	0.0438448	0.0226014	0.322314	0.250767	0.119288	0.678533	0.28494	0.338056	0.11501		0.00764864	0.299087	0.0255733
CTC-454I21.3	0.0250874	0.224139	0.29588	0.313593	0.715937	0.888776	0.455455	0.612461	0.0620626	0.605148	0.977482	0.675078	0.919957	0.540497	0.492777		0.0250874	0.977482	0.0256653
CEBPB	0.0340355	0.021784	0.422992	0.84743	0.707789	1	0.267706	0.620979	0.488343	0.234048	0.723294	0.365633	0.971746	0.414041	0.999577		0.021784	0.84743	0.025706
EIF3D	0.024229	0.0242819	0.607977	0.941563	0.00315922	0.999799	0.00111373	0.0400817	0.497341	0.0015107	0.0357263	0.530132	0.850338	0.00349531	0.038429		0.024229	0.941563	0.0257327
EMILIN1	0.133014	0.0363042	0.105236	0.939842	0.546742	0.0243062	0.473977	0.706992	0.136207	0.0503202	0.178186	0.684319	0.457758	0.0912844	0.361109		0.0243062	0.939842	0.025862
TOR1AIP2	0.260689	0.0234795	0.0001978	0.364913	0.125671	0.180613	0.0587274	0.903859	0.978215	0.00129809	0.274552	0.0577802	0.0027603	0.000724275	0.76844		0.0234795	0.903859	0.0259769
UST	0.0247225	0.188213	3.61273e-05	0.000446495	7.94225e-05	0.195593	0.346496	0.947021	0.526216	0.503039	0.201892	0.0269357	0.534063	0.0572796	0.501857		0.0247225	0.947021	0.0261055
GPR89A	0.0425907	0.0254715	0.0156192	0.975406	0.346929	0.388737	0.968325	0.137399	0.0203821	0.197296	0.0719492	0.0913507	0.0786656	0.00257291	0.545283		0.0254715	0.975406	0.0261137
C11orf80	0.0259333	0.114261	0.0442027	0.169408	0.000856182	0.883849	0.991398	0.522701	0.206963	0.987796	0.898416	0.102952	0.980117	0.249443	0.175628		0.0259333	0.991398	0.0261583
ARL13B	0.865471	0.0245641	0.00310556	0.00220769	0.0298043	0.642162	0.344514	0.152802	0.0761284	0.245467	0.936764	0.0192019	0.780155	0.187327	0.0823629		0.0245641	0.936764	0.0262223
PDCD2L	0.0262827	0.95345	0.0311749	0.622905	0.182251	0.346992	0.844464	0.197109	1	0.71273	0.99993	0.673129	0.343193	0.995076	0.449664		0.0262827	0.99993	0.0262846
LLPH	0.211451	0.0216963	0.0988153	0.000218503	0.107817	0.203964	0.0674997	0.000390198	0.275394	0.00855499	0.823472	0.00885239	1.7276e-05	0.00688608	0.00195813		0.0216963	0.823472	0.0263474
HOXD8	0.0222756	0.528142	0.000141026	7.35085e-08	2.19908e-09	0.567265	0.842979	0.0494937	0.0613871	0.221599	0.00187381	0.0025784	0.151704	0.119499	0.0667922		0.0222756	0.842979	0.0264249
BGLAP	0.347052	0.0262567	3.33749e-05	0.00140493	0.00326066	0.960562	0.271667	0.65097	0.7485	0.683787	0.993376	0.996975	0.999995	0.999758	1		0.0262567	0.993376	0.0264317
FKBP3	0.0264828	0.983551	0.998876	0.585507	0.968186	0.0494851	0.0907748	0.0115904	0.0387594	0.840904	0.143659	0.98938	0.262286	0.996133	0.312853		0.0264828	0.998876	0.0265126
PURA	0.0446868	0.23402	8.08278e-11	2.30494e-11	2.50484e-10	0.00119811	0.0447618	0.0122048	0.0286595	7.63721e-11	1.05473e-10	4.28133e-09	0.149926	0.156726	0.988902		0.00119811	0.0447618	0.0267664
RGL3	0.0245291	0.954407	0.755077	0.171411	0.727903	0.0479137	0.0196907	0.00708581	0.572858	0.914257	0.820321	0.722531	0.646321	0.334959	0.161628		0.0245291	0.914257	0.0268296
ZBTB7A	7.57112e-05	0.00294768	1.25564e-23	6.86257e-24	1.05223e-08	0.665949	0.00282155	5.06785e-13	0.100055	1.17534e-05	5.66306e-11	0.0544023	3.34883e-09	4.72802e-06	5.79617e-21		7.57112e-05	0.00282155	0.0268332
CELF6	0.0023608	0.0290085	3.86025e-19	2.3838e-23	1.01919e-05	0.297895	0.0877696	0.000519697	0.966269	6.12388e-05	2.75127e-09	0.0400519	0.00456716	0.0432419	0.000295081		0.0023608	0.0877696	0.0268977
SCAF1	0.0936712	0.00813854	5.76097e-06	7.80555e-08	2.44327e-05	0.611309	0.0559376	0.000585746	0.00239826	0.300066	0.00967287	0.000568008	0.244742	2.208e-05	1.2011e-07		0.00813854	0.300066	0.0271225
BHMT	0.190818	0.00923319	1.0424e-08	0.000904747	5.49245e-11	0.0948287	0.0021758	0.339423	2.31804e-06	0.000656304	0.103964	1.73454e-07	0.445182	0.0404685	0.00844392		0.00923319	0.339423	0.0272026
CLMP	0.809903	0.00166065	1.10454e-09	0.00470814	9.83793e-08	0.10765	2.85835e-05	0.0123285	5.01326e-06	0.000342389	0.0603951	9.75948e-07	0.209275	0.00587758	0.000393816		0.00166065	0.0603951	0.0274964
C2orf42	0.183059	0.0278305	4.88786e-09	0.343173	0.0530173	0.983543	5.32757e-05	0.99283	0.58768	8.27168e-07	0.515903	0.12889	0.0129238	0.123195	0.987785		0.0278305	0.99283	0.0280315
SLC10A4	0.0919798	0.028307	0.0563673	0.263744	0.551652	0.999985	0.988004	1	1	0.998528	1	0.998978	0.997664	0.997581	0.999998		0.028307	1	0.028307
CCRN4L	0.0292082	0.246091	0.023766	0.606589	0.140981	0.017239	0.021633	0.0257088	0.0897928	0.253368	0.596505	0.0505911	0.174642	0.102748	0.192275		0.017239	0.606589	0.0284196
TFF1	0.156981	0.789534	0.752992	0.0684728	0.614034	0.0284242	0.946948	0.999982	0.99998	0.188326	0.108647	0.149711	0.637718	0.999696	0.957266		0.0284242	0.999982	0.0284248
USP17L10	0.0527427	0.174281	0.412394	0.0105003	0.000572476	0.0117295	0.0361563	0.000224371	0.00262844	0.281656	0.00683774	4.38356e-05	0.757261	0.00222834	0.000527522		0.0117295	0.412394	0.0284424
REEP2	0.00586293	0.999698	1.39844e-26	2.29769e-05	1.9168e-20	0.107557	4.3703e-10	0.205968	2.52332e-09	2.90748e-17	0.00170452	5.43862e-15	9.58103e-05	0.285349	6.89628e-05		0.00586293	0.205968	0.0284652
TSTD1	0.970201	0.0375052	0.262286	0.128657	0.264218	0.00748291	0.0473161	0.109474	0.414325	0.0470582	0.0375052	0.167768	0.905197	0.688998	0.75995		0.00748291	0.262286	0.0285296
ADAT2	0.00321262	0.400942	0.000251654	8.32134e-05	0.034788	0.0361141	0.112525	1.18124e-06	3.44776e-05	0.027401	0.0049094	0.0143931	2.42603e-08	1.69085e-09	1.87959e-08		0.00321262	0.112525	0.0285502
SPEN	0.511365	0.0167241	0.585557	0.360451	3.19954e-08	0.408431	0.37456	0.184258	2.88203e-05	0.0439591	0.00148366	0.00323731	0.54992	4.37724e-07	8.76155e-09		0.0167241	0.585557	0.0285611
FAM32A	0.0287803	0.229853	0.0104155	0.0321183	0.05624	0.0355287	0.739727	0.999993	0.930248	0.00393908	0.0937376	0.0138872	0.909127	0.998603	0.987156		0.0287803	0.999993	0.0287805
CST4	0.719126	0.02884	0.527704	0.165653	0.786681	0.777186	1	0.911484	1	0.810703	0.999438	0.985228	0.933607	0.999998	0.956468		0.02884	1	0.02884
MRPL55	0.951554	0.0281176	0.974882	0.871305	0.797103	0.108646	0.926808	0.911011	0.743046	0.0154224	0.189163	0.0109443	0.484411	0.787699	0.188405		0.0281176	0.974882	0.0288421
NDUFS2	0.285994	0.02548	0.328537	0.876587	0.315693	0.792385	0.28719	0.122626	0.40129	0.214626	0.0682365	0.271031	0.786476	0.995756	0.54175		0.02548	0.876587	0.0290673
ACADL	0.905878	0.0291681	0.650899	0.935664	0.312167	0.279078	0.911407	0.999428	0.780906	0.415466	0.603653	1	0.99998	0.915007	0.959191		0.0291681	0.999428	0.0291847
POMK	0.145238	0.0276559	0.015846	0.946727	0.727904	0.706265	0.796752	0.0794031	0.412196	0.0370047	0.0155248	0.100315	0.295598	0.391174	0.805742		0.0276559	0.946727	0.0292122
RHBDD3	0.9983	0.00599595	1.65693e-05	0.00195183	3.94783e-08	0.0031856	0.000177144	0.00480516	4.36802e-07	0.0423798	0.108989	0.00469605	1	0.00101533	0.00432465		0.0031856	0.108989	0.0292286
GRTP1	0.0275759	0.190914	0.0107113	0.154548	0.00277427	0.621333	0.00599812	0.942073	0.00280057	0.0605421	0.902822	0.00369532	0.0061661	0.000412245	0.0641187		0.0275759	0.942073	0.0292715
SMARCB1	0.00707991	0.00205693	7.0136e-12	6.94945e-07	7.15781e-08	0.956568	0.000597195	0.0358499	0.000104416	0.00176916	0.0697799	0.000139319	0.983643	0.0929709	0.097074		0.00205693	0.0697799	0.0294774
CARS2	0.0015245	0.960473	7.56001e-13	6.75204e-08	9.19525e-06	0.0975735	0.00146036	0.0515294	0.00031748	6.03006e-08	0.000128785	0.00023591	0.103467	0.000661858	0.00396388		0.0015245	0.0515294	0.0295851
HDHD3	0.563452	0.363894	1.55836e-09	0.0473277	0.019946	0.0239139	0.000374348	0.808077	0.526668	9.09014e-12	0.00117798	0.000387394	0.0420114	0.326912	0.611707		0.0239139	0.808077	0.0295936
IQCJ-SCHIP1	0.196698	0.0265421	0.000256897	0.00236022	4.21368e-06	0.994853	0.585246	0.891037	0.016407	0.113672	0.472221	0.000860649	1	0.260043	0.185519		0.0265421	0.891037	0.0297879
USH2A	0.019501	0.699264	0.00313434	0.39681	0.124736	0.0842067	0.0302528	0.426123	0.749577	0.0165358	0.65112	0.413736	0.448144	0.633935	0.993141		0.019501	0.65112	0.0299499
AP4S1	0.980809	0.021999	0.0988138	0.392904	0.207744	0.0716855	0.393326	0.729851	0.140334	0.000245375	0.00136553	2.27588e-05	0.549976	0.142316	0.477605		0.021999	0.729851	0.0301417
HSF4	0.025743	0.803334	0.352189	0.24497	0.294613	0.0971742	0.190656	0.0294303	0.86894	0.852352	0.852352	0.630447	0.967167	0.855287	0.387422		0.025743	0.852352	0.0302023
TSR1	0.348925	0.0372201	0.00985961	0.00159904	0.000231276	0.0124332	0.411388	0.0704571	0.0313102	0.000847706	0.000142246	3.99034e-06	0.838771	0.0864682	0.263014		0.0124332	0.411388	0.0302225
AC087762.1	0.0297535	0.365674	0.0534615	0.0595829	0.175972	0.995227	0.90666	0.983215	0.788127	0.382278	0.919228	0.966807	0.994292	0.839171	0.942109		0.0297535	0.983215	0.0302614
GPR22	0.968021	0.0228733	0.0160098	0.347537	0.124904	0.208712	0.192345	0.755703	0.52728	4.82082e-06	0.000705633	0.000625947	0.735227	0.262305	0.948438		0.0228733	0.755703	0.0302676
ZEB1	0.430707	0.203194	0.000311311	0.341168	0.114481	0.027783	0.000998832	0.916067	0.12416	0.000472452	0.00482293	0.0234896	0.021117	0.329473	0.421548		0.027783	0.916067	0.0303285
ZSCAN16	0.843439	0.0302824	0.195521	0.96322	0.90169	0.46483	0.258705	0.998261	0.999622	0.992383	0.514504	0.200517	0.378833	0.357227	0.973158		0.0302824	0.998261	0.0303352
BMF	0.960491	0.00932973	6.77622e-05	0.182019	0.11112	0.236745	0.0528209	0.306998	0.886723	1.80259e-05	0.000176884	0.0465782	0.00490356	5.28466e-05	0.000386423		0.00932973	0.306998	0.0303901
GPR171	0.770038	0.0259617	0.000156785	0.307139	0.196789	0.375989	0.0286036	0.852934	0.968125	0.195519	0.0398587	0.0933881	0.0127037	0.0186177	0.654718		0.0259617	0.852934	0.0304381
IFNA2	0.00892233	0.180311	0.143449	0.115792	0.343643	0.976213	0.0139495	0.0144603	0.0107165	0.291588	0.276157	0.236236	1	1	0.99992		0.00892233	0.291588	0.0305991
SCN4A	0.0467145	0.0130913	9.26964e-10	0.00785136	0.00033086	0.996889	0.000116392	0.187173	0.00866143	0.000338842	0.423161	0.0217811	0.0839881	0.628462	0.675442		0.0130913	0.423161	0.0309368
UBN2	0.103556	0.00605004	7.93814e-08	0.0679183	4.20269e-06	0.0053308	2.23266e-05	0.172199	1.63464e-05	8.54435e-17	7.34822e-06	3.83908e-13	0.0216487	0.151172	0.0294484		0.0053308	0.172199	0.0309573
ZNF442	0.572831	0.0306047	0.98208	0.92526	0.749363	0.0589226	0.587084	0.757935	0.996141	0.371441	0.0758938	0.574515	0.895726	0.99649	0.806463		0.0306047	0.98208	0.0311631
BAIAP2L2	0.263525	0.0300219	0.0128596	0.499176	2.92932e-05	0.633044	0.382311	0.497587	0.000932121	0.962961	0.884776	0.000100886	0.980626	2.2468e-05	0.00147061		0.0300219	0.962961	0.0311767
CHST8	0.0616607	0.00928555	0.000172864	5.41013e-06	0.15704	0.0914408	0.295982	0.0210379	0.0189624	0.0048784	9.81252e-05	0.0119512	0.339741	0.00632832	0.00422384		0.00928555	0.295982	0.031372
RGS13	0.0290788	0.399554	0.000717895	0.0916304	0.0114963	0.035111	0.926175	0.433785	0.223043	0.000424758	0.0251398	0.011064	0.686567	0.213856	0.887817		0.0290788	0.926175	0.0313966
TCHHL1	0.0428244	0.00442173	2.26965e-05	0.000277534	4.0715e-05	0.0350898	0.0860234	0.0528178	2.73489e-07	0.140769	0.108302	4.23358e-08	0.999845	5.16939e-07	2.06064e-06		0.00442173	0.140769	0.0314113
RP11-20I23.1	0.037221	0.0313273	0.000218712	0.049593	0.129015	0.332095	0.0073535	0.23327	0.936307	0.12568	0.992507	0.100645	0.416571	0.0073176	0.14884		0.0313273	0.992507	0.0315638
MNAT1	0.822693	0.0103417	9.77823e-06	0.060701	0.0111767	0.202055	0.0106956	0.326992	0.1621	0.142319	0.00696784	0.0215846	0.05474	0.293103	0.864497		0.0103417	0.326992	0.0316268
DEPDC4	0.999806	0.0297181	0.000727557	0.939087	0.279838	0.160779	0.00603728	0.753392	0.417622	2.52804e-05	0.0123397	0.00449776	0.0891174	0.597575	0.943982		0.0297181	0.939087	0.0316457
ERH	0.999983	0.0316477	0.00732034	0.0164541	0.187678	0.151785	0.100403	0.103862	0.42105	1	1	0.562841	1	0.312546	0.529115		0.0316477	1	0.0316477
ZNF598	3.36428e-05	0.0532482	9.31925e-06	0.00105403	8.14361e-11	0.068571	2.42985e-08	2.65164e-09	0.0301917	4.79872e-07	1.72898e-05	0.00020767	0.17697	5.67872e-14	2.61634e-14		3.36428e-05	0.00105403	0.0319184
GAP43	0.0952304	0.140136	0.0226775	0.0128802	0.534376	0.0181445	0.33965	0.563891	0.272409	4.85063e-07	1.22024e-06	0.00158313	0.99401	0.55835	0.62285		0.0181445	0.563891	0.0321773
MTCH1	0.0129435	0.12494	1.20122e-05	0.000420607	0.00323312	0.501762	0.313362	0.40026	0.766965	0.0352845	0.191581	0.437789	0.847029	0.933396	0.851083		0.0129435	0.40026	0.0323376
C6orf1	0.848605	0.00865673	0.000367792	0.1911	2.32454e-06	0.0406462	0.00563238	0.267322	2.67278e-05	7.07744e-07	0.00032331	3.3118e-11	0.276129	0.031439	0.0134968		0.00865673	0.267322	0.0323832
SLC6A4	0.00272473	0.00160415	1.72444e-08	3.59806e-07	1.0897e-10	0.9951	0.0168617	2.11472e-05	4.56976e-12	0.0495139	4.0835e-05	6.86413e-08	2.18218e-05	3.60344e-15	3.81657e-11		0.00160415	0.0495139	0.0323979
TP53BP2	0.0238954	0.951297	0.736772	0.592283	0.580349	0.117411	0.364317	0.287525	0.675153	0.437359	0.299733	0.208373	0.9717	0.918725	0.781814		0.0238954	0.736772	0.0324326
CDC25A	0.0131704	0.821934	0.405085	0.352825	0.157979	0.155095	0.0732081	0.0585437	0.0105585	0.297233	0.259266	0.218006	0.982155	0.549004	0.884806		0.0131704	0.405085	0.0325126
CCBL1	0.32691	0.0272698	0.000830132	0.131493	0.0916269	0.428336	0.837065	0.250489	0.423131	0.0261248	0.0160943	0.0283202	0.663008	0.714998	0.999831		0.0272698	0.837065	0.0325778
NANOGNB	0.319724	0.0326217	0.0214793	0.00241478	0.534416	0.319724	0.0315875	0.00609352	0.534416	0.999924	0.927249	0.534416	0.719821	0.191991	0.0346468		0.0326217	0.999924	0.0326241
HPS6	0.206546	0.0327483	0.0570187	0.0666003	0.012071	0.21706	0.819398	0.289222	0.0544262	0.836671	1	0.738547	0.694008	0.174484	0.997997		0.0327483	1	0.0327483
KARS	0.0206286	0.0911484	0.176674	0.0377269	0.0296677	0.962429	0.186878	0.6266	0.792493	0.530463	0.543736	0.744671	0.532459	0.873802	0.992481		0.0206286	0.6266	0.0329215
MIER2	0.470786	0.0300144	0.911655	0.808762	0.436777	0.803502	0.147556	0.173289	0.0312308	0.0154483	0.0274997	0.0135381	0.99391	0.222962	0.521878		0.0300144	0.911655	0.032923
FGF18	0.0302594	0.038739	0.185067	0.00806145	0.209122	0.999688	0.782024	0.274331	0.785181	0.917051	0.131477	0.524049	0.173171	0.788272	0.493335		0.0302594	0.917051	0.0329964
RP11-315D16.2	0.547156	0.0298415	0.715833	0.164537	0.416954	0.135474	0.902816	0.534416	0.736069	0.582934	0.0662901	0.319724	0.460685	1	0.241707		0.0298415	0.902816	0.0330538
NCF4	0.992645	0.0726513	0.44901	0.209408	0.00511675	0.0252277	0.759457	0.230739	0.0498222	0.00149672	0.00386955	9.02063e-06	0.975726	0.150087	0.39221		0.0252277	0.759457	0.0332181
SRRM3	0.369246	0.0302346	0.000328094	0.191429	0.0202108	0.20611	0.52182	0.908637	0.301898	0.000845835	0.0857603	0.00267072	0.780372	0.778388	0.392917		0.0302346	0.908637	0.0332747
DCLK1	0.376215	0.0118883	6.23498e-17	0.0499542	1.5039e-06	0.0989273	9.91391e-09	0.356233	0.000213159	7.383e-17	0.00492909	0.0537715	1.22778e-07	7.19511e-08	0.0350187		0.0118883	0.356233	0.0333724
SHCBP1L	0.0267767	0.139808	0.063045	0.798969	0.110098	0.998501	0.031649	0.521891	0.51656	0.0540835	0.639792	0.617059	0.421505	0.0435501	0.849756		0.0267767	0.798969	0.0335141
C19orf43	0.384199	0.0178537	0.0730064	0.222118	0.0795817	0.907582	0.53041	0.385273	0.656673	0.195268	0.0924959	0.180247	0.534492	0.705596	0.506976		0.0178537	0.53041	0.0336601
UBE2L6	0.129425	0.0334899	0.992503	0.634543	0.0940254	0.706849	0.10694	0.618692	0.00850585	0.00256063	0.0538388	0.000418151	0.651451	0.0944898	0.00884816		0.0334899	0.992503	0.0337428
TEX22	9.92707e-05	0.0394356	5.78174e-31	3.74515e-14	1.03345e-24	0.425727	4.22873e-09	0.00293782	4.89388e-09	3.66052e-14	5.3519e-06	2.00565e-12	0.150632	0.892233	0.0518458		9.92707e-05	0.00293782	0.0337906
ZNF576	0.635231	0.0208261	0.0401971	0.229895	0.0303738	0.605611	0.269471	0.615329	0.29804	0.372256	0.350923	0.316303	0.767035	0.874717	0.518301		0.0208261	0.615329	0.0338454
ELOVL1	0.0063003	0.31402	0.113811	0.185768	0.947865	0.687551	5.43718e-05	0.00243286	0.0620245	0.00563473	0.0115459	0.184509	0.995871	0.547081	0.412434		0.0063003	0.185768	0.033915
SERPINE3	0.0210024	0.246342	3.4852e-05	0.127494	0.101363	0.301287	0.000199893	0.189929	0.145994	0.029442	0.617666	0.667455	0.399977	0.202402	0.994084		0.0210024	0.617666	0.0340029
GPN3	0.0220739	0.15108	0.054762	0.103122	0.00708129	0.555034	0.647308	0.595499	0.444929	0.199887	0.224454	0.0213526	0.999971	0.638184	0.648496		0.0220739	0.647308	0.034101
FAM90A26	0.247588	0.0128863	8.60614e-07	2.45141e-15	0.506493	0.851485	0.02911	2.37328e-07	0.716589	0.376328	3.42449e-05	0.317882	0.00472821	0.349225	0.00090979		0.0128863	0.376328	0.0342423
USMG5	0.0674761	0.00308394	9.38656e-05	0.0898263	0.0502103	0.931593	0.00235816	0.00378841	0.000246764	0.000292201	0.000158602	9.60338e-06	0.522856	0.0705986	0.948534		0.00308394	0.0898263	0.0343322
VPREB1	0.0284026	0.917034	2.14439e-05	1.82115e-06	0.00323745	0.153792	0.824604	0.181375	0.919651	0.00506223	0.000380892	0.0453419	0.873792	0.769019	0.978106		0.0284026	0.824604	0.0344439
DNAJB6	0.365941	0.00404209	4.90862e-05	1.6719e-12	0.0249921	0.0191689	0.117152	9.96727e-07	0.251933	6.5404e-06	1.42135e-11	0.0338397	1.59681e-06	0.000375312	3.71392e-13		0.00404209	0.117152	0.0345028
BRPF1	0.238019	0.0219377	0.00908884	0.0477376	0.694841	0.0648605	0.00045271	0.635037	0.433167	0.478768	0.401272	0.520826	0.0109583	0.0600808	0.485636		0.0219377	0.635037	0.0345456
PPP1R8	0.363864	0.0282804	0.573445	0.467495	0.178099	0.0701862	0.81756	0.191208	0.734168	0.0315418	0.238192	0.00973397	0.814633	0.885295	0.645861		0.0282804	0.81756	0.0345913
ZNF625-ZNF20	0.150323	0.0322288	0.792037	0.43531	0.615966	0.0556349	0.882747	0.924466	0.664752	0.498593	0.821437	0.736069	0.979972	0.664752	0.779628		0.0322288	0.924466	0.034862
SCNN1A	0.0303607	0.621326	0.00171821	0.867978	0.320663	0.236652	0.49872	0.157032	0.898728	0.0224317	0.813283	0.664693	0.0406869	0.863476	0.611061		0.0303607	0.867978	0.0349786
C2orf66	0.0316477	0.217448	0.352967	0.900974	0.276302	0.96218	0.0134166	0.151785	0.128657	0.237219	0.362166	0.264218	0.206493	0.0752877	0.871219		0.0316477	0.900974	0.0351261
EIF3K	0.770738	0.0216239	0.000617398	1.17828e-06	0.981317	0.311086	0.0507641	0.000220199	0.999851	0.614322	0.0836917	0.371075	0.283789	0.141331	0.00558282		0.0216239	0.614322	0.0351996
OR4M2	0.0335279	0.998743	0.00127252	0.0148695	0.0971316	0.136383	0.236781	0.948925	0.862993	0.00288016	0.0654528	0.0916073	0.983393	0.84847	0.622365		0.0335279	0.948925	0.0353325
C5orf63	0.500231	0.150904	0.281406	0.0218665	0.564344	0.0344218	0.769008	0.972359	0.152197	0.0626271	0.0087839	0.170171	0.158621	0.0326257	0.0209963		0.0344218	0.972359	0.0354003
ARF5	0.0286512	0.633921	0.00581905	0.00948256	0.00967744	0.192084	0.522756	0.809005	0.999981	0.238828	0.152393	0.192084	1	0.353413	0.632988		0.0286512	0.809005	0.0354153
GNB1	0.281741	0.0322423	0.00604751	0.910311	0.0584741	0.226255	0.0664739	0.463928	0.248853	5.43308e-05	0.102712	0.00143803	0.174631	0.990428	0.568271		0.0322423	0.910311	0.035419
CD180	0.779402	0.0354107	0.836012	0.754134	0.261882	0.711061	0.99887	0.996031	0.515208	0.407792	0.435498	0.543614	1	0.845191	0.937722		0.0354107	0.99887	0.0354508
EBF3	0.0858575	0.000295741	2.2557e-14	2.16216e-12	6.54171e-08	0.0151687	0.000775146	0.00831531	0.0305841	1.14587e-15	5.2164e-13	1.30997e-09	0.223541	0.00838262	0.0361128		0.000295741	0.00831531	0.0355658
HIST2H3PS2	0.351508	0.0496544	0.0265396	0.741237	0.174691	0.0318623	0.018663	0.893806	0.976213	0.254211	0.0924959	0.0262608	0.252517	0.07307	0.776226		0.0318623	0.893806	0.0356479
OR9A4	0.161679	0.0356558	0.0023349	0.00140343	0.243003	0.999517	0.999897	0.978172	0.914708	0.646627	0.606701	0.923899	0.999999	0.919717	0.857923		0.0356558	0.999897	0.0356595
GDF2	0.64945	0.0228718	0.00124506	0.353473	0.000540407	0.236963	0.0256479	0.638046	0.0231379	4.38674e-06	0.0202047	8.61888e-05	0.539692	0.799305	0.397336		0.0228718	0.638046	0.0358466
ICAM4	0.033933	0.243497	0.0816886	0.257369	0.393827	0.379857	0.403784	0.941528	0.00728125	0.900336	0.886218	0.141653	0.939871	0.0160899	0.0590713		0.033933	0.941528	0.0360404
AGPAT2	0.018784	0.16122	0.000275962	0.520835	0.00447299	0.785126	0.00874461	0.0110698	0.00615448	0.0495101	0.115723	0.0260232	0.000124556	0.995178	0.002355		0.018784	0.520835	0.0360651
CMTM6	0.0233335	0.874928	1.63392e-09	4.23825e-06	3.99859e-12	0.0194955	0.145863	0.535159	0.0106937	5.04582e-08	1.30451e-05	3.6073e-10	0.180626	0.00116368	0.184578		0.0194955	0.535159	0.0364294
FIS1	0.0280205	0.382196	7.22237e-10	2.65579e-05	0.136899	0.00416596	0.00719663	0.114103	0.114162	7.05617e-08	1.16073e-05	0.685945	0.80905	0.000345523	0.00750045		0.00416596	0.114103	0.0365105
CCDC151	0.0440022	0.00973055	0.00216993	0.109557	0.853682	0.307192	0.00248319	0.0173977	0.486695	0.13568	0.265846	0.333325	0.273363	0.284259	0.9732		0.00973055	0.265846	0.0366023
FAM198A	0.656751	0.0321299	0.345429	0.02724	0.635639	0.0235305	0.100934	0.642711	0.702252	0.0414142	0.000809271	0.00292948	7.89006e-05	0.0738287	0.0923096		0.0235305	0.642711	0.0366114
MYPOP	0.036433	0.977276	2.399e-10	0.0442532	0.99938	0.119665	0.00384458	0.989762	0.182959	3.91511e-08	0.0760425	0.999846	0.000374727	2.06912e-05	0.212274		0.036433	0.989762	0.0368099
KRT18	0.0544384	0.0365688	0.680323	0.487238	0.333726	0.163958	0.990889	0.741513	0.670408	0.429609	0.263327	0.684555	0.991623	0.701929	0.716363		0.0365688	0.990889	0.036905
RMND5B	0.994167	0.00651317	1.3625e-15	0.0257442	0.000819668	0.0281949	3.43674e-10	0.174936	0.00475171	5.17486e-13	0.0191892	0.00142217	0.00027697	0.0448422	0.0333153		0.00651317	0.174936	0.0372318
POU5F2	0.058905	0.0289524	1.0691e-07	2.51125e-05	3.48844e-06	0.975675	0.242555	0.31828	0.148674	0.709666	0.776105	0.5372	0.750084	0.153818	0.21238		0.0289524	0.776105	0.0373047
HBZ	0.0314446	0.543425	0.18929	0.090348	0.275318	0.524591	0.15459	0.84138	0.0316477	0.523977	0.547156	0.150323	0.811417	0.128657	0.249525		0.0314446	0.84138	0.0373727
ALOX12B	0.0374727	0.217363	0.016788	0.0423811	0.342655	0.99283	0.993909	0.99999	1	0.968153	0.996747	0.999998	0.999996	0.98153	0.998718		0.0374727	0.99999	0.0374731
NAT6	0.11771	0.0319734	0.444969	0.852636	0.494649	0.950273	0.239822	0.0302438	0.626239	0.165745	0.0163499	0.9181	0.516052	0.776584	0.155412		0.0319734	0.852636	0.0374995
CCNI2	0.0366533	0.0504699	0.215159	0.106321	0.144981	0.651604	0.976582	0.550569	0.947537	0.42818	0.121624	0.999702	0.892129	0.848516	0.358471		0.0366533	0.976582	0.0375323
JMJD8	0.0375581	0.201432	0.135161	0.0523358	0.907085	0.842467	0.99912	0.923482	0.613449	0.980037	0.639246	0.672425	0.973401	0.855121	0.593856		0.0375581	0.99912	0.0375912
LMTK2	0.362707	0.184404	2.3449e-27	0.284148	9.71433e-09	0.0361748	4.85186e-16	0.959402	1.0958e-05	1.23654e-29	0.00926784	1.37492e-11	6.94427e-12	0.0405283	0.000145748		0.0361748	0.959402	0.0377055
ATAD3C	0.489415	0.017884	0.210829	0.34035	0.000835949	0.340961	0.0858477	0.473154	0.00857535	0.0151795	0.0501349	6.14173e-05	0.410017	0.00356074	0.154083		0.017884	0.473154	0.0377975
DYNC1H1	0.891035	0.0373142	0.0376598	0.680644	0.00367746	0.150128	0.168131	0.987196	0.042499	0.0132168	0.346233	0.000148594	0.82043	0.0832876	0.0287763		0.0373142	0.987196	0.0377982
AP5Z1	0.0185697	0.247749	0.488396	0.0756057	0.0289955	0.356599	0.00571166	0.0205497	5.09262e-05	0.0974372	0.323548	0.00805722	0.157918	0.356639	0.176619		0.0185697	0.488396	0.0380217
CFD	0.00261044	0.0146248	1.20589e-12	1.06436e-10	6.33001e-05	0.986372	0.0513392	0.0685187	0.658694	0.0674656	0.0649226	0.546801	0.946062	0.906247	0.917715		0.00261044	0.0685187	0.0380983
EMX1	0.114066	0.0359721	9.55898e-07	0.000892853	0.000878399	0.899518	0.170111	0.740468	0.704325	0.255633	0.943433	0.0930823	0.400497	0.413617	0.117497		0.0359721	0.943433	0.038129
KCNC1	0.021057	0.570922	3.4591e-05	2.25833e-05	1.73009e-05	0.102265	0.550729	0.099564	0.253606	0.0220292	0.00388355	0.0237735	0.560558	0.710273	0.281976		0.021057	0.550729	0.0382349
C7orf43	0.0382839	0.0636587	0.0924471	0.409373	0.174827	1	0.999364	0.999592	1	0.999974	0.999996	0.997719	1	0.99983	0.999964		0.0382839	0.999996	0.038284
SQSTM1	0.0242111	0.999871	3.88214e-17	0.0444867	1.56207e-08	0.165084	5.25022e-07	0.630924	0.0007464	1.80404e-12	0.134343	6.37338e-07	1.50571e-05	0.0850464	0.00282431		0.0242111	0.630924	0.038374
C6orf223	3.44583e-05	0.546896	1.49793e-37	1.58227e-14	8.45335e-09	0.00161153	2.17609e-11	0.000894569	0.0870207	9.09304e-27	8.12312e-12	4.0967e-07	0.0837833	3.13736e-06	0.0472465		3.44583e-05	0.000894569	0.0385195
C1QL1	0.0260833	0.0318076	2.49136e-05	1.68884e-05	0.000918908	0.0202495	0.524316	0.383224	0.0539111	4.09257e-05	1.37751e-05	2.49695e-07	0.999899	0.0222533	0.0688396		0.0202495	0.524316	0.0386208
MPP3	0.0165722	0.359088	0.00345609	0.0375156	0.134537	0.147823	0.000659078	0.000851946	0.0102944	0.235043	0.427896	0.669587	0.999997	0.999727	0.999584		0.0165722	0.427896	0.0387295
IFITM2	0.0336879	0.197241	0.0225158	0.594476	0.792855	0.492152	0.0518637	0.597911	0.203596	0.0385825	0.862501	0.605529	0.822937	0.914345	0.966983		0.0336879	0.862501	0.0390584
SHANK1	0.0362511	0.0181892	0.0645572	0.465087	0.142976	0.46771	0.38467	0.0245152	0.588606	0.240372	0.0171322	0.169795	0.217987	0.199835	0.0967907		0.0181892	0.465087	0.0391094
HDAC3	0.396354	0.0395163	0.961759	1	0.985193	0.626227	0.606819	0.928388	0.995381	0.0249008	0.281246	0.251941	0.999966	0.999811	0.999542		0.0395163	1	0.0395163
TGFB1	0.0391649	0.587468	0.00126939	0.00939317	0.00272384	0.38943	0.990294	0.962093	0.95735	0.0715409	0.394437	0.203707	0.806767	0.893802	0.998625		0.0391649	0.990294	0.0395488
EXOC3L1	0.475313	0.00891472	0.000189873	0.000116928	0.0680191	0.0418192	0.0354807	0.0103338	0.227957	0.104526	0.225274	0.1571	0.122881	0.728155	0.0964116		0.00891472	0.225274	0.0395728
LMOD3	0.565649	0.0790636	4.71543e-10	0.118532	1.4444e-06	0.0137265	6.39529e-06	0.0382401	0.000167603	1.97657e-07	0.346502	1.88838e-05	0.000431072	0.681881	0.00483247		0.0137265	0.346502	0.0396144
ABHD14A-ACY1	0.0386993	0.765153	0.642	0.649519	0.720088	0.259568	0.554472	0.0141394	0.712426	0.776809	0.974789	0.861894	0.129693	0.797989	0.540248		0.0386993	0.974789	0.0397002
DEFB132	0.0776287	0.514193	5.3564e-07	0.0182183	0.00142651	0.0161548	0.146476	0.406306	0.305676	3.64036e-05	0.00446697	0.00169554	0.583765	0.99892	0.989872		0.0161548	0.406306	0.0397601
USP50	0.395886	0.0387594	0.203076	0.540248	0.703845	0.158462	0.503883	0.909275	0.319724	0.974007	0.208985	0.133	0.708008	0.532672	0.969899		0.0387594	0.974007	0.0397938
IPPK	0.171826	0.0398651	0.95206	0.999953	0.435439	1	0.908763	0.564519	1	0.642344	0.500354	0.999658	0.998579	0.97459	0.805793		0.0398651	0.999953	0.039867
ARID4B	0.98978	0.027355	1.1071e-05	0.0065891	0.106859	0.127341	0.00655004	0.0376358	0.250072	0.103351	0.685265	0.982074	0.983565	0.238859	0.857906		0.027355	0.685265	0.0399189
GZMK	0.997179	0.015111	0.0321213	0.0671136	0.0486757	0.0554972	0.211239	0.378031	0.251406	0.00374621	0.010397	0.00845326	0.999935	0.995917	0.999884		0.015111	0.378031	0.039973
ZNF462	0.999356	0.0331789	0.016359	0.444582	0.0340905	0.0814933	0.145435	0.829441	0.0635196	0.0171959	0.00333913	0.986151	0.907264	0.0183279	0.00359882		0.0331789	0.829441	0.0400016
SLX4	0.979129	0.0086496	0.14211	0.000254553	0.736126	0.0284319	0.214978	0.0012608	0.824083	0.21416	0.191491	0.0610033	0.0690959	0.579782	0.00445403		0.0086496	0.214978	0.0402348
RP11-500M8.7	0.0326217	0.198367	0.00717034	0.0541531	0.126374	0.934966	0.202372	0.534416	0.979972	0.560652	0.809557	0.777084	0.997668	0.430527	0.951087		0.0326217	0.809557	0.0402957
HRASLS2	0.0215362	0.954318	0.507593	0.231786	0.138631	0.020504	0.0375052	0.0110656	0.0626706	0.403594	0.254148	0.736069	0.906609	0.0289171	0.0326217		0.020504	0.507593	0.0403946
RUVBL2	0.105924	0.0094903	0.0396437	0.0103246	0.130512	0.929374	0.000119495	0.0717968	0.00650549	3.87658e-06	0.234544	0.0163914	1.42395e-05	0.124128	0.261166		0.0094903	0.234544	0.0404628
AP1G2	0.183911	0.0405566	0.208545	0.598192	0.030979	0.996769	0.708058	0.999884	0.0974691	0.774723	0.98234	0.162264	0.923483	0.545354	0.16148		0.0405566	0.999884	0.0405613
HOXB1	0.216821	0.957063	0.982816	0.605834	0.784114	0.0405205	0.758058	0.025519	0.788612	0.476059	0.996141	0.800219	0.258826	0.99998	0.768577		0.0405205	0.996141	0.0406775
NUPL2	0.215072	0.0194929	1.11605e-05	0.000661991	0.0111392	0.710652	0.00608785	0.0302487	0.0528465	0.209962	0.478266	0.00768108	0.987947	0.0510361	0.194003		0.0194929	0.478266	0.0407576
APOBEC3C	0.0465798	0.968443	0.000279022	0.305192	0.00510208	0.0254299	0.00261847	0.622553	0.071992	0.000254455	0.527518	0.00359691	0.0910423	0.892044	0.164335		0.0254299	0.622553	0.0408478
FGF8	0.391526	0.0289586	0.433277	0.00493523	0.00318607	0.140783	0.546412	0.0567427	0.0629615	0.649592	0.707215	0.361056	0.235229	0.235229	0.994962		0.0289586	0.707215	0.0409474
RIPPLY2	0.995988	0.0391715	0.0695536	0.80771	3.46558e-05	0.0924275	0.168788	0.952601	0.00515678	0.000145645	0.0693026	1.12432e-08	0.959521	0.0392999	0.027783		0.0391715	0.952601	0.0411206
SCARF2	0.0861119	0.0127373	0.0328336	0.144157	0.518027	0.760431	0.000494297	0.309592	0.0862715	9.673e-05	0.131712	0.0316274	0.196552	0.963294	0.232735		0.0127373	0.309592	0.0411422
CCER1	0.0168251	0.997952	0.00997324	1.25014e-06	3.04897e-05	0.109396	0.00239761	0.408717	0.851934	0.0874799	0.00100408	0.00570305	0.002947	0.00814693	0.931026		0.0168251	0.408717	0.0411656
ZP4	0.860929	0.0402927	1.44912e-05	0.975908	0.0221853	0.545702	1.50009e-07	0.405054	0.00702191	1.7126e-06	0.176922	0.0115119	0.00572586	0.326065	0.108551		0.0402927	0.975908	0.0412874
OPN3	0.038711	0.167723	0.0369962	0.000619874	0.106442	0.743267	0.917199	0.129777	0.00717367	0.935213	0.213339	0.0430001	0.189771	0.000960967	1.14169e-05		0.038711	0.935213	0.0413927
KCNH4	0.247513	0.0414633	0.176483	0.141329	0.414847	0.868223	0.999978	0.999287	0.999968	0.996709	0.870824	0.999939	0.988598	1	0.999995		0.0414633	0.999978	0.0414642
SAP30	0.617327	0.0561598	0.0525013	0.669857	0.343293	0.0387594	0.931906	0.473932	0.305408	0.00764837	0.630366	0.376182	0.0889707	0.252329	0.650873		0.0387594	0.931906	0.0415916
SOX17	0.0327094	0.18747	0.14825	0.647449	0.0783104	0.308588	0.0599317	0.0186037	0.999976	0.785707	0.280657	0.326166	0.857837	0.0828304	0.0335034		0.0327094	0.785707	0.0416305
ABHD12	0.0202433	0.77284	2.63844e-10	0.00175783	0.0115609	0.601123	0.0172494	0.485226	0.421018	4.55864e-05	0.127444	0.269886	0.223633	0.00128655	0.0195927		0.0202433	0.485226	0.0417193
FLOT1	0.0396904	0.999977	0.0958762	0.948003	0.199213	0.31187	0.811334	0.535774	0.827046	0.46373	0.837896	0.552736	0.70581	0.779519	0.45582		0.0396904	0.948003	0.0418673
CEACAM19	0.0177564	0.066538	0.012083	0.423553	0.428368	0.990948	4.04514e-05	0.00350606	0.00801152	5.47492e-06	0.00273233	0.00155608	0.31383	0.42291	0.96394		0.0177564	0.423553	0.0419225
HMG20B	0.00555158	0.0238524	2.60137e-05	8.92347e-07	0.403234	0.970115	0.00713159	0.000200612	0.0231027	0.132223	0.00856142	0.142688	0.768906	0.0284849	0.00357201		0.00555158	0.132223	0.0419866
FAM71E1	0.0318824	0.131331	0.03094	0.097828	0.626719	0.326709	0.415075	0.310775	0.482735	0.758146	0.0362044	0.433309	0.704916	0.467445	0.153439		0.0318824	0.758146	0.0420532
COX7C	0.376387	0.02364	0.250424	0.292865	0.433241	0.0872979	0.365403	0.55641	0.251732	0.00996287	0.0190917	0.00254265	0.910136	0.869012	0.942327		0.02364	0.55641	0.0424867
LIPG	0.00127413	0.808206	1.02992e-48	1.05583e-10	4.99793e-14	0.0574217	6.31938e-17	0.0299358	0.000733681	2.75465e-29	1.75261e-06	7.74953e-09	3.662e-10	7.90584e-06	0.257249		0.00127413	0.0299358	0.0425622
RHEBL1	0.040956	0.719834	0.0167865	0.0953329	0.0523715	0.0860381	0.715937	0.961572	0.888776	0.0525884	0.0752877	0.11886	0.911652	0.990525	0.967133		0.040956	0.961572	0.0425927
DFFA	0.821506	0.00672419	9.0707e-06	0.0106927	5.86496e-05	0.00310289	0.00141208	0.0727262	0.0116706	3.8318e-12	1.60561e-07	1.95812e-09	0.0988695	0.941776	0.215317		0.00310289	0.0727262	0.0426653
HSPB6	0.0175798	0.388194	0.0138128	0.0519218	0.00569871	0.318407	0.14234	0.0249844	0.407339	0.410548	0.0905774	0.371146	0.899345	0.891047	0.572381		0.0175798	0.410548	0.0428204
ERLIN2	0.0311058	0.0956236	7.4548e-05	0.0259764	5.98966e-07	0.242516	0.0320714	0.724312	0.0900183	0.000172106	0.0784729	0.000205555	0.305327	0.348422	0.064863		0.0311058	0.724312	0.0429453
APP	0.0454404	0.0375541	0.0133074	0.395384	0.698543	0.835313	0.394244	0.410092	0.539461	0.0709835	0.872713	0.43762	0.0840226	0.58535	0.193588		0.0375541	0.872713	0.0430314
NOL7	0.0428962	0.846079	0.0739928	0.908311	0.294792	0.100317	0.99532	0.979785	0.92498	0.0928174	0.462755	0.629116	0.989067	0.994379	0.999958		0.0428962	0.99532	0.0430979
ZRANB1	0.997846	0.0432681	1	0.999991	1	0.457425	1	0.985102	0.998911	0.207444	0.0883531	0.197178	0.984918	1	0.994719		0.0432681	1	0.0432681
PHF10	0.0580927	0.0989359	5.0295e-07	0.0795302	0.0957773	0.00552971	6.51342e-06	0.126847	0.025344	2.11978e-07	0.00760419	0.00651902	0.000464813	0.01531	0.51294		0.00552971	0.126847	0.0435935
C9orf156	0.0291615	0.728475	0.492223	0.667345	0.150024	0.746902	0.0364301	0.00446073	0.990272	0.633213	0.145298	0.735058	0.468041	0.431817	0.0692515		0.0291615	0.667345	0.0436979
KIAA0408	0.115239	0.0436889	1.13046e-07	0.0997821	0.00665744	0.409648	0.016998	0.998499	0.495621	0.104771	0.338178	0.868693	0.00124918	0.912616	0.21482		0.0436889	0.998499	0.0437546
CUL9	0.579433	0.0174917	0.160975	0.232149	0.113262	0.512221	0.201952	0.39869	0.50281	0.0053919	0.0274641	0.929134	0.955307	0.204245	0.292652		0.0174917	0.39869	0.043873
OR4N5	0.721223	0.357227	0.908572	0.139775	0.705183	0.0438967	0.999212	0.200381	0.590602	0.0555402	0.150366	0.241707	0.228041	0.600956	0.936528		0.0438967	0.999212	0.0439313
ZNF587	0.6557	0.0235843	0.331097	0.00417106	0.432626	0.147714	0.535436	0.186502	0.781554	0.00107815	0.000130821	0.0125439	0.00263175	0.255981	0.00754866		0.0235843	0.535436	0.044047
C8G	1	0.044156	0.976023	0.93791	0.981432	0.197594	0.997727	0.999538	0.999953	0.0223114	0.712772	0.920745	0.700734	0.828225	1		0.044156	0.999538	0.0441764
AMY2B	0.169712	0.043674	0.156062	0.0617706	0.960662	0.297071	0.495709	0.985293	0.131856	0.924907	0.622682	0.248701	0.865261	0.586629	0.297726		0.043674	0.985293	0.0443259
RILP	0.175629	0.0428279	0.0258229	0.000774662	0.195723	0.604328	0.722716	0.113976	0.899501	0.965812	0.22429	0.999939	0.566567	1	0.62192		0.0428279	0.965812	0.044344
NUMBL	0.0231945	1.98817e-05	7.06432e-14	3.83578e-05	4.40491e-05	0.519547	2.58722e-10	0.00044514	0.000373727	3.47926e-11	0.000144644	0.00022286	0.200822	0.0581835	0.819268		1.98817e-05	0.00044514	0.0446639
DRICH1	0.021783	0.85042	0.0045251	0.0432425	0.163573	0.0417142	0.108043	0.0118096	0.153328	0.0873669	0.486918	0.545413	0.841901	0.999887	0.996135		0.021783	0.486918	0.0447365
CACNG8	0.00798924	0.309358	1.23773e-06	0.000119722	0.00250088	0.49644	0.0428849	0.178061	0.530486	0.0145972	0.0573908	0.0978646	0.920685	0.010987	0.0785351		0.00798924	0.178061	0.0448681
HBQ1	0.0446192	0.532244	0.879701	0.0621076	1.64957e-08	0.95494	0.624696	0.26326	7.98367e-08	0.994258	0.579418	3.83809e-06	0.572724	1.29667e-05	0.0366956		0.0446192	0.994258	0.0448769
FAM168B	0.0597065	0.00473978	2.14891e-06	1.09142e-06	3.3022e-05	0.672504	0.00128674	0.000660828	0.00308561	0.10476	0.0595202	0.207092	0.685825	0.827643	0.914766		0.00473978	0.10476	0.0452442
LCAT	0.204972	0.0158476	0.00552813	0.000766934	9.23583e-09	0.0953745	0.349141	0.263542	0.00039298	0.000226775	0.00403103	2.20889e-06	0.745027	0.00398418	0.177768		0.0158476	0.349141	0.0453903
GATA6	0.0455551	0.249857	0.0528933	0.196768	0.525124	0.958185	1	0.995361	0.762344	0.997034	1	0.761061	0.999999	0.957218	0.995802		0.0455551	1	0.0455551
SCG2	0.995267	0.113498	0.0929385	0.30245	0.906335	0.0457535	0.0367517	0.13692	0.826111	1	1	0.836476	0.999257	0.836466	0.814525		0.0457535	1	0.0457535
ARL8A	0.935651	0.0350911	8.55139e-09	0.762659	2.67502e-09	0.0830469	7.38219e-06	0.691174	1.78779e-06	0.00844862	0.448542	0.00718826	0.00705798	0.999991	0.00234871		0.0350911	0.762659	0.0460115
POLR2E	0.00513704	0.0552843	1.55843e-20	0.000265307	9.91275e-13	0.335006	4.06833e-07	0.11164	5.15253e-05	4.97145e-12	0.0705675	5.35892e-08	0.000307799	0.91735	0.00311053		0.00513704	0.11164	0.0460143
PRAC2	0.436721	0.035293	0.623535	0.766904	0.999999	0.642297	0.0410124	0.0533951	0.54074	0.00863099	0.011694	0.0452921	1	0.486117	0.565013		0.035293	0.766904	0.0460201
NME1-NME2	0.612588	0.0262059	0.0108692	3.46944e-06	1.39314e-08	0.0272096	0.56705	7.95649e-05	6.33781e-07	0.00077726	2.58531e-10	1.07004e-13	0.000393474	8.62199e-06	0.338678		0.0262059	0.56705	0.0462145
UBE2W	0.991723	0.0268711	0.0471453	0.262365	0.177108	0.119275	0.579593	0.124204	0.351128	0.359472	0.382632	0.205624	0.311785	0.186453	0.832758		0.0268711	0.579593	0.0463621
DDX47	0.924317	0.0400416	0.0144579	0.00307128	0.000534791	0.00688781	0.148295	0.0108486	0.0026343	3.39515e-06	0.0121876	6.47922e-05	0.0350544	0.154433	0.206247		0.00688781	0.148295	0.0464467
PLIN5	0.0175249	0.820893	0.377184	0.18097	0.370349	0.211009	0.228004	0.0711374	0.419327	0.335836	0.0669805	0.673074	0.184809	0.998186	0.744022		0.0175249	0.377184	0.0464623
TEX33	0.971625	0.0465146	0.00293423	0.00183991	0.000687873	0.288323	0.0904711	0.0818983	0.0380988	0.999588	0.858458	0.59733	0.998179	0.897938	1		0.0465146	0.999588	0.0465338
ATG101	0.0415575	0.150701	0.295521	0.891414	0.121962	0.69119	0.0123738	0.168867	0.00744644	0.136434	0.720418	0.136204	0.892324	0.245624	0.564056		0.0415575	0.891414	0.0466198
TANGO2	9.56192e-05	0.00264973	6.55195e-12	8.90649e-15	1.05566e-08	0.967833	0.000179277	0.0020487	0.00147234	0.00047993	0.000106928	0.00310988	0.000431178	0.984822	0.0128397		9.56192e-05	0.0020487	0.0466732
AHCYL1	0.100422	0.290593	0.330471	0.22383	0.000427522	0.0154428	0.220422	0.211015	0.000273946	0.00577333	0.00471476	0.0270149	0.963501	0.0133619	0.0618637		0.0154428	0.330471	0.0467297
SEZ6L	0.00799687	0.26473	2.04421e-10	1.90302e-06	9.83922e-07	0.0405985	0.00171125	0.170979	3.61421e-11	0.000471938	0.0121916	4.137e-06	0.308915	4.21963e-07	8.12892e-06		0.00799687	0.170979	0.0467711
CEBPD	0.0708314	0.013939	0.000135448	0.0425396	0.00436353	0.0992177	0.102336	0.206976	0.205755	0.0971699	0.297399	0.0389513	0.589068	0.70569	0.508641		0.013939	0.297399	0.0468698
CCDC172	0.453649	0.0154131	0.0304812	0.328795	0.0358305	0.828788	0.0346783	0.217609	0.0388505	0.0132215	0.151399	0.0237458	0.959725	0.557234	0.997274		0.0154131	0.328795	0.0468777
AHSP	1	0.0470082	0.0804727	0.322951	1	0.145529	0.159107	0.506416	1	0.990483	1	0.285647	1	0.406023	0.631136		0.0470082	1	0.0470082
KCNV1	0.187589	0.18828	6.90127e-09	0.000429053	0.000274883	0.0227427	0.0104316	0.481365	0.38141	1.30074e-05	0.00178981	0.00118817	0.313371	0.691439	0.923869		0.0227427	0.481365	0.0472463
KREMEN2	0.0800859	0.047104	0.478544	0.610544	0.0986708	0.813925	0.262836	0.769788	0.016291	0.837485	0.995192	0.0379481	0.988849	0.183476	0.299212		0.047104	0.995192	0.0473316
LCN1	0.0596184	0.237863	0.0547228	0.18829	0.710686	0.0445912	0.00651744	0.307935	0.846504	0.452403	0.940022	0.777208	0.460439	0.650264	0.846504		0.0445912	0.940022	0.0474363
LCNL1	0.000906994	0.265072	1.60412e-20	8.10017e-12	4.35148e-11	0.152406	5.90733e-05	0.0190281	0.0193373	6.91366e-11	1.89604e-06	3.07381e-06	0.17795	0.978774	0.369269		0.000906994	0.0190281	0.047666
REST	0.00650626	0.525209	1.50315e-10	0.013011	4.96209e-05	0.0604409	1.3288e-05	0.136187	0.00112737	5.74063e-07	0.118687	0.00014137	0.0925912	0.126302	0.316884		0.00650626	0.136187	0.0477744
SLPI	0.0478414	0.254148	0.23298	0.114713	0.534416	0.897244	0.882747	0.493584	0.924466	0.191061	0.999802	1	0.0889707	0.447735	0.990623		0.0478414	0.999802	0.0478509
MMP28	0.0403142	0.562088	0.837041	0.0540997	0.710714	0.251815	0.41958	0.000458994	0.0998216	0.411497	0.103467	0.62286	0.0548862	0.784311	0.878533		0.0403142	0.837041	0.0481627
C10orf12	0.833587	0.0301507	0.227709	0.0166374	0.950933	0.185142	0.62438	0.0131499	0.953931	0.00866091	9.28828e-06	0.270949	0.0869277	0.991629	0.0467768		0.0301507	0.62438	0.048289
LYSMD2	0.0042629	0.359404	0.000305083	6.53849e-05	1.05743e-05	0.120974	0.00442668	0.00085402	0.000552587	0.0878018	0.0376681	0.0244074	0.874362	0.806684	0.592806		0.0042629	0.0878018	0.0485514
IRS1	0.00114528	0.0113679	2.73627e-07	0.023585	2.15395e-08	0.960578	9.02729e-09	3.54802e-05	7.14994e-10	2.2706e-09	0.000326488	1.183e-10	0.062852	0.06682	0.000218292		0.00114528	0.023585	0.0485595
DHX34	0.298004	0.0460857	0.00459849	0.0760814	0.0739484	0.569285	0.850471	0.945192	0.747532	0.104982	0.106802	0.373482	0.86257	0.889401	0.71445		0.0460857	0.945192	0.048758
C9orf172	0.0488613	0.0661158	0.107963	0.909932	0.433786	1	1	0.644439	0.346005	1	0.688515	0.370858	0.784894	0.522808	0.887226		0.0488613	1	0.0488613
HAUS8	0.0331313	0.11783	1.66559e-05	0.0630999	0.0961625	0.988788	0.0202156	0.674283	0.711957	0.0014796	0.269229	0.275534	0.31452	0.685748	0.996373		0.0331313	0.674283	0.0491357
MARS	0.968566	0.0480505	0.0800289	0.230987	0.727315	0.386264	0.460082	0.709184	0.984993	0.782472	0.97346	0.58896	0.999995	0.700221	0.846526		0.0480505	0.97346	0.0493605
ZNF764	0.663231	0.06376	0.162677	0.960647	0.204892	0.047466	0.948243	0.931051	0.447844	0.00718493	0.0966944	0.276608	0.876931	0.438233	0.0998737		0.047466	0.960647	0.0494105
ALYREF	0.0106089	0.689771	8.72407e-07	4.30053e-05	0.000225435	0.337862	0.0771154	0.214452	0.436301	3.71804e-05	0.000964627	0.00165966	0.999733	0.958026	0.99952		0.0106089	0.214452	0.0494697
TAAR2	0.328363	0.589894	8.77124e-06	0.00848958	0.669309	0.0167578	0.00789581	0.338741	0.751668	9.27356e-09	0.000374824	0.338339	0.138403	0.0370617	0.522135		0.0167578	0.338741	0.0494709
NFE2L3	0.0728028	0.0429626	0.0746666	0.761213	0.0109404	0.867886	0.685201	0.867244	0.218643	0.750103	0.554312	0.344932	0.747228	0.457153	0.0764992		0.0429626	0.867244	0.0495392
CPXM1	0.922267	0.0403975	0.0112089	0.732487	0.0832367	0.113025	0.487576	0.813705	0.582256	0.109302	0.437923	0.977954	0.662998	0.780751	0.572568		0.0403975	0.813705	0.0496463
PPP1R14A	0.944754	0.0349229	0.230788	0.244916	2.45531e-09	0.0832468	0.567507	0.700375	3.44121e-06	0.0224035	0.0312661	1.66934e-06	0.424798	0.000152185	1.59792e-06		0.0349229	0.700375	0.0498631
HIPK4	0.0879571	0.0487547	0.771568	0.974293	0.139048	0.978864	0.0115615	0.107774	0.513258	0.00537191	0.0784929	0.835688	0.999327	0.0341234	0.159575		0.0487547	0.974293	0.0500411
GET4	0.412373	0.00630235	5.25785e-05	6.8653e-10	1.99738e-09	0.0006756	0.013475	1.27907e-06	4.47776e-07	8.45559e-11	8.98768e-18	1.11389e-16	0.00866155	0.0010131	0.517779		0.0006756	0.013475	0.0501373
PSMD7	0.796401	0.0463483	0.580786	0.534986	0.727878	0.14314	0.922589	0.273057	0.859668	0.140418	0.700032	0.68673	0.525556	0.81485	0.896367		0.0463483	0.922589	0.0502372
XPNPEP3	0.117427	0.73671	7.00384e-09	0.000258733	1.87675e-06	0.0250301	0.0451193	0.496011	0.074942	2.50051e-09	0.000135332	1.80713e-07	0.145059	0.296997	0.644066		0.0250301	0.496011	0.0504628
ATCAY	0.0213151	0.00419111	1.40046e-12	1.01379e-10	2.92768e-09	0.950656	0.00411397	0.00650405	0.0272687	0.00875215	0.082795	0.213978	0.0453434	0.101353	0.975025		0.00419111	0.082795	0.0506203
GTF2F1	0.0506697	0.197687	0.129793	0.156999	0.188149	0.999956	0.217555	1	0.322014	0.1361	1	0.257465	0.321967	1	0.469404		0.0506697	1	0.0506697
MYOCD	0.0538503	4.59301e-05	5.24461e-30	4.55849e-06	2.46813e-14	0.000331574	1.043e-20	0.000906306	4.50878e-10	7.0931e-38	3.24453e-11	4.86437e-20	1.02683e-05	0.0568763	0.00907097		4.59301e-05	0.000906306	0.0506783
MRPS18C	0.0503204	0.999946	0.658922	0.431688	0.0117706	0.066361	0.317014	0.990904	0.948934	0.766417	0.39511	0.0226005	0.8466	0.126603	0.504739		0.0503204	0.990904	0.0507823
PSMB3	0.648662	0.280005	0.315457	0.934915	0.0025734	0.0475033	0.071001	0.375046	0.000459644	0.711214	0.385949	0.26802	0.999838	0.239133	0.124604		0.0475033	0.934915	0.0508104
C16orf54	0.594621	0.0116455	4.95952e-06	0.0182903	0.00509662	0.0194535	0.0649722	0.228658	0.065429	0.0239811	0.185184	0.0923093	0.999983	0.689962	0.983711		0.0116455	0.228658	0.0509298
TEAD4	0.0613621	0.870404	2.43997e-07	0.00584293	2.00233e-06	0.0460556	0.0402971	0.895228	0.0793903	7.4896e-07	0.00240996	2.25129e-06	0.502505	0.0243502	0.35301		0.0460556	0.895228	0.0514457
RP11-215A19.2	0.0515088	0.642297	0.00607314	0.0894869	0.0253208	0.999421	1	0.998789	1	0.993924	0.996801	0.997432	0.959793	1	0.972681		0.0515088	1	0.0515088
RBM17	0.00290417	0.76482	2.51817e-11	0.000293654	2.63549e-06	0.0559908	0.00134949	0.000949418	0.000431458	1.89589e-05	0.0562921	0.0020018	0.0168875	0.469842	0.679998		0.00290417	0.0562921	0.0515911
PDRG1	0.102895	0.0499933	0.00241386	0.0118848	0.0768207	0.749513	0.677908	0.135944	0.0799487	0.966121	0.550578	0.532672	0.816949	0.0486889	0.39299		0.0499933	0.966121	0.0517464
UBE2K	0.599561	0.168592	0.100968	0.00144275	0.597084	0.0504434	0.973707	0.105125	0.585431	0.00143186	0.209354	0.193419	4.93444e-07	0.0328659	0.0297121		0.0504434	0.973707	0.0518056
IL26	0.15459	0.0465317	0.065584	0.893806	0.954318	0.128657	0.00458021	0.281629	0.811417	0.00458021	0.190934	0.403594	0.957475	0.340344	0.991494		0.0465317	0.893806	0.0520602
OR6K2	0.379817	0.0522223	0.999384	0.846381	0.999991	0.915834	0.267205	0.997387	0.507552	0.0293109	0.561107	0.109202	0.74968	0.99809	0.689803		0.0522223	0.999384	0.0522545
TFR2	0.0649283	0.484081	0.121767	0.164678	0.352894	0.0437591	0.515554	0.836836	0.713294	0.285196	0.348338	0.756707	0.999972	0.83072	0.943497		0.0437591	0.836836	0.0522911
OR4D2	0.999999	0.0933338	0.912102	0.999775	1	0.0525876	1	0.936884	0.994078	0.00878863	0.765241	0.789739	0.614858	0.84667	1		0.0525876	1	0.0525876
CHRD	0.0479686	0.983634	0.00615436	0.424028	0.335188	0.191207	0.846499	0.908485	0.101641	0.0456177	0.756041	0.537597	0.715165	0.0142799	0.11227		0.0479686	0.908485	0.0528006
CMAS	0.0529064	0.115022	0.0147062	0.418206	0.0106041	0.985773	0.522448	0.999353	0.119279	0.364468	0.999997	0.0776654	0.738677	0.541204	0.11331		0.0529064	0.999997	0.0529065
CHKB	0.0235505	0.74134	2.91093e-05	0.0363583	0.00480446	0.199127	1.98141e-06	0.353722	0.00068447	5.60234e-06	0.445074	0.000492153	0.0102905	0.987407	0.107349		0.0235505	0.445074	0.0529136
RP11-512M8.5	0.734154	0.433309	0.12089	0.254025	0.483921	0.0452311	0.852046	0.852046	0.999994	0.0017338	0.0090503	0.0175027	0.957475	0.914708	0.982112		0.0452311	0.852046	0.0530852
C10orf32	0.018455	0.0169871	3.12082e-09	3.0487e-06	0.00107946	0.579928	0.0128415	0.0460285	0.52536	0.319813	0.268089	0.465599	0.620314	0.00969537	0.0556329		0.0169871	0.319813	0.0531157
IGSF3	0.0100122	0.0114692	0.188208	0.0349044	0.000135923	0.695194	0.00822933	0.0198486	7.51009e-05	0.030399	0.0296177	0.000193044	0.621033	0.0673529	0.00843023		0.0100122	0.188208	0.0531975
SLMO1	0.0370663	0.201078	0.000557006	0.696248	9.68033e-13	0.999196	0.145039	0.107206	4.04461e-05	0.240203	0.119181	8.34297e-06	0.115338	4.72614e-08	1.7611e-09		0.0370663	0.696248	0.0532372
SKP2	0.0207632	0.84645	2.03187e-08	0.0376393	4.29184e-06	0.002871	0.0379099	0.0539075	0.353886	4.5388e-09	0.0166444	1.39534e-06	0.155223	0.125045	0.281807		0.002871	0.0539075	0.0532579
WFDC2	0.0515027	0.108902	0.111168	0.626425	0.117351	0.75153	0.102834	0.66903	0.818415	0.648466	0.964241	0.270996	0.996133	0.0839494	0.423218		0.0515027	0.964241	0.0534127
PKD2	0.00394406	0.0588449	6.80792e-07	2.76961e-07	0.000978874	0.667555	0.0210987	0.0736135	0.000798833	0.000881581	0.0040554	0.00394241	0.885883	2.70838e-05	0.000118098		0.00394406	0.0736135	0.053578
NUTM1	0.051297	0.560828	0.43477	0.0371458	0.853774	0.53945	0.786028	0.930046	0.796591	0.957196	0.362251	0.77905	0.307954	0.999963	0.770147		0.051297	0.957196	0.0535909
SPINK2	0.0534798	0.729776	0.13511	0.129109	0.434208	0.628878	0.997576	0.145371	0.936418	0.95877	0.896379	1	0.32046	1	0.678061		0.0534798	0.997576	0.0536097
DHH	0.0782073	0.0530185	0.035189	0.00459509	0.034899	0.142544	0.987087	0.305406	0.510233	0.0972305	0.0113257	0.0292929	0.834116	0.499264	0.523136		0.0530185	0.987087	0.0537121
SYNPR	0.177263	0.0527916	0.0117198	0.000134052	0.000233918	0.0344956	0.640749	0.0428607	0.334209	0.0574042	0.00274681	0.00122702	0.00869849	0.00215274	0.00159187		0.0344956	0.640749	0.0538363
PBX3	0.0133654	0.564808	2.02536e-08	2.8526e-12	0.000171775	0.306189	0.247809	0.00317977	0.867082	0.000293489	1.38494e-06	0.0422942	0.189317	0.129151	0.0203329		0.0133654	0.247809	0.0539342
BRINP3	0.0805582	0.806684	0.410869	0.936523	0.0950825	0.0505386	0.0629615	0.330381	0.0129861	0.103447	0.402407	0.0218144	0.292245	0.632507	0.28121		0.0505386	0.936523	0.0539641
MFAP4	0.0424073	0.254485	0.000134796	1.66104e-05	1.04869e-06	0.798614	0.782634	0.311909	0.0830314	0.419464	0.340628	0.103477	0.823096	0.197365	0.990261		0.0424073	0.782634	0.0541854
FOXR1	0.0401032	0.228415	0.169493	0.32551	0.216746	0.119463	0.161436	0.467027	0.161436	0.739513	0.329378	0.985689	0.43531	0.809557	0.43531		0.0401032	0.739513	0.0542293
NPR2	0.661596	0.0250649	0.000192393	0.000575147	0.99714	0.450395	0.0244238	0.042463	0.998949	0.461774	0.333667	0.245242	1	0.0107001	0.0231415		0.0250649	0.461774	0.0542796
ADRBK2	0.0494413	0.859284	3.94976e-07	0.0202185	0.00390206	0.530922	0.0123693	0.909911	0.610869	0.00758409	0.205456	0.043071	0.200203	0.0325859	0.865851		0.0494413	0.909911	0.0543364
PPP1R26	0.0543285	0.176039	0.00531294	0.599137	0.0950066	0.831547	0.266354	0.940317	0.687863	0.146398	0.991602	0.601022	0.573918	0.990004	0.880974		0.0543285	0.991602	0.0547886
SPATA24	0.947694	0.312631	0.913674	0.985899	0.942911	0.0541934	0.904737	0.969755	0.970639	0.0297603	0.0537083	0.0362823	0.999344	1	0.99999		0.0541934	0.985899	0.0549685
SAP25	0.0207191	0.855881	0.363468	0.0979421	0.422176	0.0247013	0.11084	0.0115904	0.00230465	0.376182	0.134245	0.364283	0.266802	0.293939	0.545283		0.0207191	0.376182	0.0550774
TSC2	0.80659	0.03976	0.000427532	0.0292388	0.000296732	0.235177	0.0441431	0.218259	0.00206486	0.462809	0.718565	0.142228	0.664248	0.345907	0.559311		0.03976	0.718565	0.0553325
NUDT3	0.360772	0.25868	0.0189713	0.348635	0.403541	0.0353302	0.638143	0.166877	0.508191	0.00253174	0.0399843	0.0439298	0.0943682	0.177509	0.983516		0.0353302	0.638143	0.0553641
NMT2	0.0210836	0.986771	1.60212e-10	7.44313e-05	0.000665914	0.212798	0.00934069	0.380581	0.677585	6.87351e-07	0.0016909	0.0105557	0.820106	0.353188	0.971364		0.0210836	0.380581	0.0553983
PCNXL3	0.0543459	0.713426	0.579369	0.430109	0.953441	0.818766	0.740254	0.934706	0.938748	0.980872	0.947187	0.999998	0.952354	0.996737	0.942636		0.0543459	0.980872	0.0554057
FBXL8	0.860062	0.0200852	0.00576241	0.000695509	0.0458903	0.281566	0.361419	0.112106	0.174581	0.144716	0.0915505	0.278767	0.776494	0.738648	0.321976		0.0200852	0.361419	0.0555733
MANEAL	0.135299	0.0452155	0.813474	0.704503	0.00138667	0.998121	0.229338	0.113502	0.00366739	0.49579	0.0654386	0.000301054	0.756031	0.00606911	0.0178397		0.0452155	0.813474	0.0555832
ABHD14B	0.771757	0.0555249	0.0302862	0.179382	0.151616	0.300398	0.416992	0.490574	0.0435156	0.849795	0.997663	0.0343855	0.999258	0.0195626	0.0728544		0.0555249	0.997663	0.055655
ATAD3B	0.00439255	0.0181797	7.26383e-05	5.17715e-07	6.40314e-22	0.0173856	0.0197448	0.0788861	4.83814e-09	0.00736065	0.00708365	4.07672e-12	0.483767	9.97877e-08	0.00329801		0.00439255	0.0788861	0.0556821
SNAPC5	0.300453	0.406784	1.35432e-06	0.00385914	0.132979	0.0275603	0.059995	0.493213	0.999999	8.48953e-09	0.00025546	0.00534524	0.725641	0.0938605	0.791429		0.0275603	0.493213	0.0558792
CH507-42P11.8	0.0287132	0.487165	0.000114228	0.000606454	0.518942	0.156279	0.261869	0.512542	0.394429	0.00475778	0.00769	0.82688	1	0.011002	0.0411882		0.0287132	0.512542	0.0560212
FH	0.904959	0.0560205	0.0564769	0.0495805	0.275269	0.293148	0.627348	0.213759	0.78029	0.114019	0.999925	0.338147	0.176401	0.947274	0.304448		0.0560205	0.999925	0.0560247
GRIN1	0.0559955	0.0863782	0.0117379	0.197387	0.27505	0.999983	0.948366	0.998886	0.997179	0.973758	0.999217	0.999235	0.996203	0.999932	1		0.0559955	0.999217	0.0560394
PET117	0.782219	0.0265917	0.47437	0.332805	0.407362	0.573182	0.280781	0.0483338	0.0969226	0.0400857	0.00208499	0.0100248	0.648175	0.294389	0.861113		0.0265917	0.47437	0.0560569
CCDC85B	0.719691	0.0454283	0.000150576	0.31094	0.00171451	0.0889788	0.0375029	0.598389	0.0512638	0.264287	0.809054	0.654535	0.154611	0.984928	0.208578		0.0454283	0.809054	0.0561499
CKLF-CMTM1	0.0465317	0.0204462	0.000767818	0.264218	0.0204462	0.974007	0.127295	0.363894	0.0136284	0.266802	0.362166	0.0361462	0.202407	0.266802	0.362166		0.0204462	0.363894	0.0561872
TTC8	0.104181	0.379885	2.31155e-09	0.00338769	0.000210951	0.0442635	0.00178783	0.78575	0.358392	5.22679e-07	0.00225379	0.000255006	0.000324311	0.000184122	0.995096		0.0442635	0.78575	0.0563327
RNF212B	0.0380967	0.947131	0.293478	0.207525	0.779414	0.42491	0.461548	0.597107	0.28073	0.675546	0.407641	0.907582	0.765401	0.413526	0.68995		0.0380967	0.675546	0.0563939
LCE1A	0.00458891	0.997509	1.48821e-09	1.43507e-05	2.84524e-07	0.0462702	0.0106471	0.0812559	0.03033	7.22172e-05	0.00236291	0.000315629	0.993609	1	0.997414		0.00458891	0.0812559	0.0564748
TMEM57	0.24866	0.0330717	6.10257e-09	7.15951e-05	0.194422	0.847992	0.0312907	0.212863	0.128806	0.0142346	0.584038	0.0685175	0.103298	4.78112e-05	0.0070024		0.0330717	0.584038	0.056626
GSR	0.00803244	0.823239	1.37731e-18	4.12576e-09	6.50139e-08	0.150635	0.0137994	0.141796	0.421174	4.16032e-08	7.71634e-05	0.000570464	0.987326	0.111234	0.476161		0.00803244	0.141796	0.056648
TRNP1	0.0955708	0.0456077	7.4053e-05	0.000125351	0.267629	1	0.675618	0.316033	0.959256	0.80415	0.429876	0.955817	0.993619	0.672718	0.264543		0.0456077	0.80415	0.0567154
SYBU	0.553604	0.00699737	1.48357e-10	0.00166227	0.000150039	0.21629	0.000223058	0.122948	0.0606918	5.20789e-10	0.00014774	0.000262985	0.141542	0.150511	0.678619		0.00699737	0.122948	0.0569132
AUP1	0.994842	0.056768	0.612394	0.453578	0.924287	0.28246	0.989263	0.948193	0.999885	0.850909	0.997341	0.966389	0.946116	1	0.96818		0.056768	0.997341	0.0569194
PRPF6	0.873672	0.0564718	0.0747606	0.94499	0.988899	0.558587	0.114713	0.99184	0.950645	0.279468	0.203334	0.237715	0.0745124	0.104643	1		0.0564718	0.99184	0.0569364
UBL7	0.947025	0.0485979	0.00859096	0.184143	0.0890645	0.297399	0.169393	0.852936	0.281171	5.11753e-06	0.00285747	0.00331873	0.920602	0.833451	0.833368		0.0485979	0.852936	0.0569772
TIMM8B	0.0520821	0.109488	0.00204208	0.00499547	0.0126939	0.978172	0.0566833	0.149696	0.220847	0.913	0.913915	0.926496	1	0.999924	1		0.0520821	0.913915	0.0569878
TNC	0.321871	0.14128	0.000225243	9.80164e-09	0.00424665	0.00355395	0.0620543	6.20655e-05	0.116285	2.36215e-07	7.97021e-12	1.47048e-05	0.0597649	0.00498834	0.089756		0.00355395	0.0620543	0.0572716
SRSF1	0.541496	0.0200986	0.200131	0.259445	0.209238	0.0799487	0.179413	0.35076	0.262787	0.00891851	0.297143	0.00649365	0.119463	0.29588	0.0476842		0.0200986	0.35076	0.0573002
SPAG4	0.0574838	0.429384	0.215972	0.163456	0.106031	0.977677	0.999003	1	0.984032	0.981116	0.992676	0.974321	0.999999	0.970484	0.973323		0.0574838	1	0.0574838
ENTPD8	0.057601	0.523617	9.50757e-06	0.020097	0.0030935	0.961778	0.273721	0.999396	0.56907	0.0259312	0.55251	0.123166	0.897109	1	0.885822		0.057601	0.999396	0.0576358
CCNYL1	0.0233741	0.251359	0.000124654	0.114306	0.000461797	0.634973	0.0694946	0.405033	0.812915	0.00104624	0.170987	0.0247814	0.174042	0.166548	0.220526		0.0233741	0.405033	0.0577091
KCNA3	0.0578316	0.207437	0.0525098	0.26551	0.215927	0.999999	1	0.999976	1	0.999965	1	1	0.999973	1	1		0.0578316	1	0.0578316
MAP4K1	0.00344965	0.00239587	6.85003e-10	2.73728e-09	0.0453845	0.989831	0.0413867	0.0230242	0.908139	0.011679	0.00694877	0.929214	0.956212	0.0146652	0.00816323		0.00239587	0.0413867	0.0578899
CEP112	0.988745	0.0487783	0.00412821	0.0116384	0.0175552	0.0495204	0.00268382	0.0400309	0.0440383	0.303065	0.836615	0.867454	0.992088	0.962797	1		0.0487783	0.836615	0.0583044
PVR	0.000989337	0.00215986	1.00725e-16	1.07865e-05	2.10882e-06	0.866526	4.1997e-07	0.0169656	0.0132171	8.19438e-08	0.00859309	0.00211953	0.165629	0.181389	0.973737		0.000989337	0.0169656	0.0583145
OR5AS1	0.0583159	0.926569	0.906474	1	0.964996	0.608213	0.558974	0.299495	0.569137	1	0.999915	1	0.999864	1	0.999756		0.0583159	1	0.0583159
ZNF649	0.0556098	0.179953	0.000184024	0.0674903	0.00150761	0.999637	0.235944	0.949761	0.256486	0.379981	0.927242	0.371879	0.681176	0.997807	0.763265		0.0556098	0.949761	0.0585514
MYBPC2	0.812107	0.0584345	0.45267	0.961399	0.0326189	0.595999	0.997967	0.849804	0.378674	0.762312	0.414108	0.447029	0.789697	0.351429	0.406669		0.0584345	0.997967	0.0585535
ZBTB10	0.048002	0.346566	4.80787e-17	2.67116e-05	6.12134e-05	0.00948068	1.29413e-05	0.161369	0.061805	2.29023e-12	1.84409e-05	1.81529e-05	0.0149064	0.00630055	0.697539		0.00948068	0.161369	0.0587515
DNAJB2	0.208971	0.0355871	0.000310247	0.161883	0.276437	0.0498425	0.0412473	0.41618	0.335884	0.373134	0.604984	0.102409	0.520836	0.161001	0.49445		0.0355871	0.604984	0.0588232
OR5V1	0.291054	0.0577416	0.0682954	0.966393	0.970827	0.98344	0.765128	0.979082	0.973163	0.888855	0.653338	0.680391	0.813865	0.916287	1		0.0577416	0.979082	0.0589753
ELP4	0.896981	0.0299969	0.112605	0.338192	0.0315111	0.184042	0.30619	0.508222	0.119102	0.00122936	0.0132385	0.00271566	0.93352	0.994373	0.988793		0.0299969	0.508222	0.0590232
EDN1	0.0492255	1	0.000464936	0.0144738	0.259915	0.0758129	0.833984	0.692468	0.999963	0.00168761	0.0218895	0.246547	1	0.912407	0.998688		0.0492255	0.833984	0.0590245
SPINK1	0.824099	0.276127	0.781469	0.697801	0.108225	0.0463251	0.390648	0.35127	0.0570001	0.154809	0.187396	0.233391	0.999995	0.547524	0.802982		0.0463251	0.781469	0.0592795
NUDT8	0.0511051	0.925061	8.7675e-07	0.0162448	0.610202	0.538186	0.0654799	0.859989	0.999137	0.00023786	0.10762	0.997434	0.806669	0.0401662	0.661859		0.0511051	0.859989	0.0594252
SMN1	0.585507	0.638046	0.00237479	0.723683	0.0642212	0.0594323	0.600544	1	0.993973	9.06996e-06	0.166809	0.00819294	0.207399	0.999998	0.806919		0.0594323	1	0.0594323
PAX5	0.000228156	0.90137	3.35916e-40	1.9609e-11	9.81233e-16	0.0291795	4.37996e-12	0.00382158	0.00043111	4.09137e-23	1.01755e-06	4.16521e-10	1.11802e-05	0.0285728	0.0265651		0.000228156	0.00382158	0.0597021
STARD4	0.0592129	0.174383	0.0402122	0.125576	0.0105153	0.653048	0.141739	0.991736	0.5372	0.0529878	0.329391	0.0228733	0.24006	0.115	0.453364		0.0592129	0.991736	0.0597063
ZNF43	0.0568818	0.555572	0.000122433	0.43195	0.241798	0.900851	0.646753	0.653006	0.603536	0.156508	0.951584	0.611099	0.207974	0.278304	0.654905		0.0568818	0.951584	0.0597759
FASTKD5	0.0598158	0.94999	0.564193	0.999994	0.990837	0.535794	0.907754	0.36995	0.157999	0.999831	0.99655	0.917711	0.934253	0.710559	0.879825		0.0598158	0.999994	0.0598161
LMAN1L	0.0446661	0.0383636	0.640605	0.0722128	0.755288	0.994159	0.0588852	0.000110688	0.0618004	0.344811	0.000295731	0.0880488	0.019999	0.699417	0.808281		0.0383636	0.640605	0.0598865
RTN4RL2	0.0680009	0.0524789	0.164329	0.278271	0.346185	0.64431	0.237764	0.740327	0.077596	0.388489	0.875974	0.162206	0.99982	0.381599	0.231812		0.0524789	0.875974	0.0599092
SCOC	0.250989	0.448344	1.36514e-05	0.0192918	0.0083997	0.00661285	0.110146	0.00652299	0.00337329	1.43486e-08	0.00203011	0.00158821	0.00812295	0.0240975	0.96713		0.00661285	0.110146	0.060037
MPZL2	0.902082	0.000811439	5.60211e-06	0.0135081	0.0830006	0.00169942	5.64068e-06	0.0117668	0.106706	9.40991e-13	2.08122e-07	4.70983e-06	0.025585	0.00705449	0.334769		0.000811439	0.0135081	0.0600706
DIAPH1	0.0370862	0.138207	0.00218911	0.487609	0.0180597	0.808781	0.617052	0.0592913	0.158798	0.102628	0.271381	0.0353782	0.116204	0.537744	0.0812376		0.0370862	0.617052	0.0601022
CRIPT	0.0265439	0.581882	8.02455e-06	0.0026699	0.00069849	0.25373	0.132508	0.441208	0.395416	0.029729	0.132776	0.156604	0.865579	0.998729	0.87579		0.0265439	0.441208	0.060162
TWF2	0.0786473	0.992253	0.0174425	0.00189523	0.0997634	0.0602642	1	0.997377	0.952696	0.0162436	0.00242487	0.0694943	0.999973	0.9088	0.99199		0.0602642	1	0.0602642
PLXNB1	0.0227154	0.0058829	0.0258404	0.0974612	0.00283373	0.557347	0.000791459	0.00439546	0.00057479	0.000116087	0.00112582	0.000667759	0.999989	0.610556	0.421426		0.0058829	0.0974612	0.0603615
ERP29	0.122441	0.471949	0.468323	0.452527	0.0309215	0.0284454	0.177291	0.463516	0.0912612	0.114707	0.132685	0.00490964	0.924642	0.750205	0.901302		0.0284454	0.468323	0.0607388
LBP	0.193139	0.960221	0.0100546	0.00265626	0.998491	0.0598008	0.983864	0.416169	0.708799	0.00273414	0.00183416	0.896748	0.730014	0.487031	0.180612		0.0598008	0.983864	0.0607816
TIPIN	0.179864	0.0570282	0.00669472	0.477035	0.21295	0.999987	0.193657	0.825309	0.375717	0.329497	0.937618	0.546773	0.834452	0.97976	0.998472		0.0570282	0.937618	0.0608224
LRBA	0.508237	0.0554148	0.0045672	0.70806	0.307326	0.840501	0.0556012	0.768466	0.744463	0.0426818	0.906157	0.781661	0.0885957	0.837382	0.75535		0.0554148	0.906157	0.0611536
PCOLCE	0.00259436	0.437706	1.96698e-13	3.01244e-14	0.143731	0.0321054	0.0423787	0.00380908	0.439373	5.55643e-08	2.39593e-09	0.318647	0.55272	0.00735224	0.000388817		0.00259436	0.0423787	0.0612185
RAB34	0.378809	0.0380474	0.0147592	0.0229423	0.000811512	0.831906	0.370232	0.334256	0.0237676	0.0559605	0.621464	0.00338178	0.484818	0.104442	0.0505121		0.0380474	0.621464	0.0612223
CLIC3	0.137214	0.0475744	0.737422	0.351677	0.972076	0.507951	0.773534	0.483439	0.624127	0.0595223	0.711519	0.112917	0.588334	1	0.479306		0.0475744	0.773534	0.0615027
KANSL3	0.0252207	0.22478	2.17785e-05	0.000175617	0.0189467	0.950919	0.342027	0.409768	0.922933	0.127249	0.229383	0.55816	0.976112	0.918217	0.854573		0.0252207	0.409768	0.0615486
PEA15	0.0470669	0.261721	2.52928e-05	2.59247e-05	2.43111e-07	0.842723	0.250736	0.763052	0.146675	0.229378	0.369789	0.0528327	0.4353	0.355264	0.584213		0.0470669	0.763052	0.0616824
C7orf61	0.0574447	0.121604	0.0192977	0.610051	9.99935e-06	0.703845	0.828611	0.540248	0.121444	0.928955	0.549864	0.995766	0.404624	0.272118	0.0764824		0.0574447	0.928955	0.061838
CCL28	0.805287	0.0128278	0.000439392	0.207159	0.0159424	0.258629	6.49743e-05	0.0384496	0.00231235	2.25639e-10	9.35053e-05	2.20353e-06	0.000189162	0.0927143	0.387716		0.0128278	0.207159	0.0619224
ZNF747	0.145766	0.0953341	1.9112e-07	0.0134734	6.56049e-07	0.0566136	0.0246	0.913849	0.00533016	0.000288263	0.0246632	0.00522084	0.457909	0.0213043	0.0188165		0.0566136	0.913849	0.0619507
RNF20	0.532256	0.244517	0.0761008	0.0868899	0.0107417	0.0117463	0.0555755	0.163036	0.0209648	0.0651246	0.189551	0.104656	0.576091	0.73368	0.222131		0.0117463	0.189551	0.0619694
RP11-400G3.5	0.488797	0.787463	0.999001	0.317244	0.999409	0.0620709	0.201722	1	0.937116	0.999997	0.0410683	0.946674	0.129757	0.99812	0.763893		0.0620709	1	0.0620709
CENPO	0.291809	0.0423157	0.357464	0.680652	0.284097	0.940225	0.315836	0.128511	0.055167	0.0951283	0.032791	0.0240129	0.958372	0.780065	0.766645		0.0423157	0.680652	0.0621693
RAD54L2	0.0179845	0.199586	0.000259261	0.0338697	0.00559814	0.993448	0.0223082	0.289139	0.00393892	0.00795778	0.155309	0.00149896	0.971684	0.840847	0.396412		0.0179845	0.289139	0.0622001
PCDHGA4	0.105814	0.0622243	0.646847	0.459708	0.557369	1	0.972027	1	1	0.884802	0.999971	1	0.999624	0.99993	1		0.0622243	1	0.0622243
LPPR2	0.497866	0.0622566	0.282444	0.999113	0.646345	0.253408	0.148825	0.329585	0.484195	0.0121873	0.0702517	0.525591	0.590131	0.5917	0.879929		0.0622566	0.999113	0.0623119
DPRX	0.622804	0.0612618	0.622804	0.508304	0.944426	0.42491	0.976213	0.961034	0.999134	0.0626706	0.0468659	0.201313	0.998803	0.999134	0.902816		0.0612618	0.976213	0.0627546
SBSN	0.0251736	0.500544	7.50078e-07	9.42971e-05	0.000653248	0.308788	0.151943	0.400562	4.64634e-06	0.0119948	0.0670343	0.000336424	0.817127	7.44218e-08	7.41371e-05		0.0251736	0.400562	0.0628457
TCIRG1	0.0423909	0.164211	0.0688333	0.673311	0.853401	0.883646	0.180712	0.0279244	0.203984	0.364044	0.0652214	0.347773	0.839593	0.695833	0.998326		0.0423909	0.673311	0.0629588
MYOD1	0.0630453	0.361333	0.338808	0.406325	0.681096	0.89434	0.860764	0.999346	0.226236	0.677666	0.876411	0.381217	0.884713	0.209225	0.584094		0.0630453	0.999346	0.0630865
CD63	0.483057	0.0508862	0.066164	0.671635	4.0887e-09	0.907102	0.713068	0.337938	8.46333e-05	0.8062	0.0442342	0.00408123	0.0600723	0.00172636	2.31163e-06		0.0508862	0.8062	0.0631186
SLX1A-SULT1A3	0.0626706	0.0626706	0.00748291	0.0326217	0.152026	0.84382	0.174691	0.990623	0.736069	0.174691	0.990623	0.736069	0.717076	0.378833	0.615966		0.0626706	0.990623	0.0632638
PRDX1	0.999685	0.0376409	0.329133	0.198796	0.902279	0.0837922	0.131306	0.431923	0.902279	0.000704659	0.594812	0.0707141	0.000408241	0.482794	0.0344517		0.0376409	0.594812	0.0632819
C1QTNF9	0.0752201	0.0626245	0.0423226	0.0307112	0.0437294	0.999623	0.664788	0.988677	0.864951	0.649569	0.918389	0.827854	0.999863	0.998624	0.986406		0.0626245	0.988677	0.0633417
SPATA31A1	0.0367255	0.113256	0.0203891	4.87452e-05	0.0031092	0.00784355	0.123523	0.000551961	2.01839e-05	3.16624e-05	0.000524328	0.0100232	0.241004	0.00396422	0.0143018		0.00784355	0.123523	0.0634985
ELAC1	0.971279	0.0888476	0.0177621	0.935044	0.0831122	0.0631974	0.538712	0.991521	0.797865	0.000158929	0.0711778	0.00193259	0.0106321	0.614352	0.202576		0.0631974	0.991521	0.0637378
OR5M3	0.0598534	0.210274	0.0388072	0.370037	0.339833	0.220676	0.0566869	0.344861	0.577641	0.656536	0.938437	0.564534	0.999974	0.987667	0.999966		0.0598534	0.938437	0.0637799
ATP5E	0.0410185	0.324758	0.0116385	0.0427113	0.0901269	0.204908	0.64119	0.372587	0.34464	0.0599147	0.355761	0.232154	0.604979	0.251693	0.0408747		0.0410185	0.64119	0.0639724
TSGA13	0.151274	0.647814	6.42244e-10	0.146942	0.150505	0.0615139	5.24719e-05	0.960705	0.995652	1.65706e-09	0.179358	0.116038	0.000105772	0.00603904	0.999979		0.0615139	0.960705	0.0640299
FDX1	0.99797	0.123172	0.362935	0.17956	0.67041	0.0433997	0.640187	0.676025	0.457231	0.000390784	0.00201157	0.00200539	0.0187377	0.00927205	0.948447		0.0433997	0.676025	0.0641984
CHMP5	0.0166146	0.159228	0.00109066	0.0708837	0.0321435	0.0529222	0.0241505	0.258705	0.10749	0.0120597	0.208985	0.0821537	0.494201	0.988673	0.754289		0.0166146	0.258705	0.0642223
ROBO3	0.0274148	0.190736	0.00101691	0.132022	0.0039493	0.998163	0.416602	0.045858	0.000944911	0.426383	0.0700381	0.000451458	0.555708	0.00809858	0.00484905		0.0274148	0.426383	0.0642961
PSMD8	0.0301115	0.265169	0.00540811	0.0242874	0.0158308	0.87825	0.468066	0.0860184	0.420639	0.263293	0.0437017	0.321439	0.921031	0.998975	0.996781		0.0301115	0.468066	0.0643316
TMEM169	0.0923703	0.833111	0.247065	0.0626851	0.0670771	0.0322795	0.500308	0.258027	0.161228	0.226825	0.0623523	0.0534138	0.596113	0.84545	0.777563		0.0322795	0.500308	0.0645194
SLFN11	0.0457996	0.999994	2.26739e-08	0.163415	0.220513	0.108281	0.000102311	0.709678	0.209964	3.90133e-06	0.325156	0.288475	0.0594505	0.0288612	0.959599		0.0457996	0.709678	0.0645358
CYB561D1	0.163426	0.768942	6.68962e-05	0.003766	0.0121437	0.0621173	0.563173	0.960011	0.950765	0.000116361	0.00281787	0.0047972	0.860838	0.795933	0.989074		0.0621173	0.960011	0.0647048
IL27RA	0.0647426	0.640202	0.999964	0.999231	0.795221	0.917284	0.0527257	0.118504	0.962751	0.50029	0.710952	0.999699	1	0.783529	0.847891		0.0647426	0.999964	0.064745
KAT6B	0.629536	0.0159955	0.161728	0.24687	0.00241754	0.0735539	0.212782	0.135395	0.0925539	0.0019842	0.133487	0.000164517	0.835272	0.0202944	0.0215237		0.0159955	0.24687	0.0647932
RXRG	0.680343	0.0350922	1.44886e-06	0.00470952	0.000411499	0.139841	0.00301919	0.152603	0.0256498	0.0131685	0.541573	0.0233855	0.799091	0.764127	0.580087		0.0350922	0.541573	0.0647968
TSNAX	0.560454	0.656326	0.00222302	0.308339	0.204693	0.0604366	0.0918008	0.931796	0.498189	0.00243916	0.077605	0.0951904	0.345556	0.215825	0.89468		0.0604366	0.931796	0.0648603
PCGF2	0.0627147	0.144376	0.198127	0.866549	0.79898	0.230141	0.000295165	0.0506055	0.974031	0.17769	0.963549	0.987576	0.958538	0.115944	0.686871		0.0627147	0.963549	0.0650871
FBXL15	0.0628081	0.0526093	6.02958e-05	0.0363942	0.00390896	0.985684	0.089025	0.806731	0.22048	0.0455249	0.80671	0.153469	0.692738	0.932718	0.963612		0.0526093	0.806731	0.065213
METTL7A	0.0972198	0.431466	0.108225	0.191963	0.00376046	0.0437214	0.666892	0.224968	0.156476	0.0655752	0.169148	0.0128921	0.547372	0.15667	0.0844184		0.0437214	0.666892	0.0655599
DAPK1	0.956649	0.0656646	0.8969	0.10809	0.139373	0.352117	0.9117	0.404316	0.389212	0.437792	0.999581	0.451543	0.395422	0.599698	0.342139		0.0656646	0.999581	0.0656921
FOLR2	0.679604	0.26596	0.861376	0.998287	0.844952	0.065584	0.459819	0.970132	0.876941	0.672172	0.342832	0.456611	0.98165	0.821855	0.961034		0.065584	0.998287	0.0656965
LRFN3	0.0292809	0.630557	6.42892e-06	0.000756888	0.000828849	0.567266	0.000790392	0.445138	0.0104169	9.01078e-06	0.0357075	0.0006951	0.0104455	0.590511	0.137498		0.0292809	0.445138	0.0657794
SPRR2F	0.0660915	0.797096	1	1	1	0.771124	0.0500778	0.0600434	0.178887	0.756373	0.785487	0.968506	0.999998	1	1		0.0660915	1	0.0660915
COMMD1	0.755752	0.0661753	0.954409	0.584599	0.000363693	0.84222	0.99998	0.992496	4.89713e-05	0.405694	0.868765	1.09467e-06	0.775496	7.37736e-05	0.000225085		0.0661753	0.99998	0.0661765
RBM18	0.0323501	0.118145	2.9439e-05	1.92126e-12	0.00626951	0.942346	0.48831	0.00114779	0.553255	0.447915	0.000103577	0.998954	5.04275e-10	0.00493148	2.56633e-12		0.0323501	0.48831	0.0662492
C6orf52	0.0776181	0.960419	0.781239	0.298362	0.712841	0.0517933	0.00865453	0.117145	0.033557	0.640368	0.123689	0.617327	0.365049	0.291271	0.594467		0.0517933	0.781239	0.0662963
NPPB	0.645221	0.0779474	0.999997	0.603561	0.184128	0.0663097	0.675078	0.489631	0.113771	0.592834	0.973921	0.976374	0.963612	0.642134	0.876892		0.0663097	0.999997	0.0663098
CCL19	0.0663732	0.297896	0.443088	0.566396	0.0565225	0.826499	0.45755	0.378833	0.99132	1	0.782057	0.861894	0.980473	0.861894	0.357227		0.0663732	1	0.0663732
GHITM	0.136563	0.0188869	0.284036	0.0195263	0.0156184	0.994067	0.00843583	0.00109721	0.206884	0.000201539	1.69813e-05	0.0294272	0.564674	0.00158457	0.000239906		0.0188869	0.284036	0.0664947
SYNGAP1	0.162294	0.00118171	0.000399825	0.00181927	0.00492639	0.0185436	0.00674115	0.0177557	0.0213295	2.2909e-05	0.000274993	0.000588618	0.539601	0.101004	0.0355821		0.00118171	0.0177557	0.0665539
KPNA6	0.196065	0.69103	2.59037e-06	0.132695	0.00767916	0.0342824	0.000203309	0.514911	0.0257934	0.00303042	0.0543663	0.0304805	0.0211025	0.350848	0.450671		0.0342824	0.514911	0.0665791
OAZ1	0.00571023	0.0794222	3.96597e-16	3.23963e-07	2.02304e-09	0.9926	2.03267e-06	0.0857601	0.000163964	7.62766e-08	0.0229293	3.36022e-05	0.107905	0.829771	0.220705		0.00571023	0.0857601	0.0665837
GH2	0.797741	0.307935	0.884756	0.389019	0.991506	0.0590713	0.766753	0.0776181	0.44279	0.535822	0.0766451	0.404624	0.0873724	0.529987	0.754289		0.0590713	0.884756	0.0667657
POU3F1	1.58856e-06	0.00546489	6.84486e-20	4.00513e-22	5.77336e-10	0.708937	4.08073e-07	4.69084e-08	0.254081	2.37842e-05	3.41574e-06	0.262563	0.0548267	0.000456027	4.7777e-05		1.58856e-06	2.37842e-05	0.0667904
EVI2B	0.0459703	0.51121	5.7656e-05	0.0506174	0.000186256	0.948342	0.127808	0.687924	0.0397442	0.00625031	0.109433	0.00179143	0.806443	0.976558	0.719039		0.0459703	0.687924	0.0668247
WNT1	0.134049	0.44874	0.828644	0.672176	0.5573	0.066532	0.103639	0.123134	0.615966	0.992296	0.895313	0.35268	0.837803	0.444442	0.365819		0.066532	0.992296	0.0670485
EXOSC2	0.643768	0.0193988	0.247109	0.00440952	0.253397	0.25063	0.288322	0.00429035	0.0924053	0.001347	6.86117e-06	0.184875	0.125291	0.478017	0.0443133		0.0193988	0.288322	0.0672818
ACPT	0.0529476	0.810328	0.782152	0.664626	0.915855	0.0713686	0.0287227	0.63442	0.13789	0.534564	0.623403	0.705756	0.845898	0.999892	0.63967		0.0529476	0.782152	0.0676947
SLC35B3	0.999802	0.0412189	2.19132e-10	0.451464	0.0424495	0.307606	3.9395e-07	0.607839	0.0489539	0.00230169	0.517452	0.0529781	0.00046403	0.08849	0.531326		0.0412189	0.607839	0.0678123
HIST2H2AC	0.821437	0.0662901	0.655991	0.152026	0.460685	0.934966	0.484801	0.976213	0.999134	0.00419537	0.198367	1	0.0368924	0.297155	0.640599		0.0662901	0.976213	0.0679054
RAD9A	0.0663144	0.0120297	6.53602e-07	0.0736326	0.0670271	0.77301	0.028724	0.176946	0.0251835	0.0331722	0.135059	0.195973	0.242777	0.0254685	0.164347		0.0120297	0.176946	0.0679853
ZMYM4	0.356902	0.0424895	0.194027	0.0494083	0.0253892	0.337185	0.129317	0.619877	0.583524	0.399283	0.324433	0.27556	0.777767	0.371461	0.846275		0.0424895	0.619877	0.068545
SSBP3	0.000478687	0.0762825	6.85838e-09	2.60299e-05	0.0295191	0.0170702	0.00697077	0.00445485	0.000532013	0.000113944	0.00302421	0.149672	0.819839	0.12883	0.282993		0.000478687	0.00697077	0.0686706
CNTD1	0.463364	0.0056079	0.000673574	0.0134033	0.0755183	0.480267	0.0813985	0.0131943	0.296317	0.00094379	0.000319517	0.0156648	0.792752	0.937747	0.304993		0.0056079	0.0813985	0.0688943
NHP2	0.431591	0.0679902	0.290111	0.98437	0.812986	0.210282	0.912292	0.645909	0.315489	0.0500179	0.249525	0.493584	0.645909	0.315489	0.999802		0.0679902	0.98437	0.0690698
TNFAIP8L2	0.45784	0.0603675	1.16615e-05	0.000292458	0.252517	0.0478713	4.0711e-05	0.000460851	0.187019	0.315497	0.689895	0.329452	0.999711	0.00306937	0.014426		0.0478713	0.689895	0.0693891
PIP5KL1	0.069399	0.392614	0.00373876	0.141143	0.705567	0.825914	0.997661	0.717933	0.881314	0.691686	0.999933	0.545698	0.948532	0.772038	0.508437		0.069399	0.999933	0.0694036
ZNF526	0.658736	0.0435212	0.000635883	0.0201041	0.651968	0.747992	0.050038	0.420896	0.853236	0.0437502	0.621888	0.195847	0.525495	0.0308838	0.115989		0.0435212	0.621888	0.0699823
SPRR2A	0.999856	0.0701498	0.000323465	1	1	0.385186	0.0147386	0.999999	1	0.863241	0.333936	0.620687	0.0177067	0.0944608	1		0.0701498	1	0.0701498
UBAP1L	0.151104	0.304561	3.6892e-05	0.0100381	0.0188783	0.0234308	0.0547804	0.333303	0.508344	0.0193022	0.179964	0.135226	0.603426	0.0813922	0.760332		0.0234308	0.333303	0.0702989
TEX29	0.0703746	0.877378	0.990436	0.985026	0.999337	0.841202	0.562199	0.427877	0.796391	0.999998	0.87676	0.999997	0.967509	1	0.973543		0.0703746	0.999998	0.0703748
RAB4A	0.364658	0.066767	0.00279268	0.0256262	0.0483279	0.61719	0.226885	0.945545	0.460825	0.0964211	0.395162	0.323498	0.797522	0.766918	0.859185		0.066767	0.945545	0.0706122
ATP6V0E1	0.0612618	0.622804	0.195578	0.0581686	0.781495	0.0626706	0.571395	0.866289	0.185641	0.3704	0.242262	0.961749	0.679835	0.369099	0.103574		0.0612618	0.866289	0.0707176
SRSF7	0.377977	0.0300183	0.422823	0.12515	0.0392486	0.165636	0.219532	0.0804546	0.00292957	0.0100834	4.13197e-05	2.74511e-05	0.00506496	0.197616	0.129669		0.0300183	0.422823	0.0709948
ZNF790	0.999261	0.0657299	0.000692914	0.559347	0.998762	0.138345	0.00169229	0.554702	0.968029	0.772289	0.91498	0.506033	0.201043	0.0626311	0.962445		0.0657299	0.91498	0.0718376
SDHD	0.111461	0.787581	7.04373e-18	0.00928887	0.000284781	0.0102035	3.41132e-10	0.141974	0.116094	1.77772e-15	0.0063513	3.35469e-05	0.000227792	0.0142591	0.665671		0.0102035	0.141974	0.071869
DUPD1	0.457846	0.0718718	0.995337	0.999671	0.314819	0.97527	0.979861	0.999918	0.999994	0.451348	0.65436	0.999875	1	0.767526	0.932958		0.0718718	0.999918	0.0718777
PLSCR5	0.273161	0.189707	7.7565e-05	0.0389461	0.000609483	0.067899	0.11614	0.944123	0.421672	1.00342e-05	0.0087454	2.38889e-05	0.586621	0.041211	0.312592		0.067899	0.944123	0.0719176
MIOX	0.899694	0.0719248	0.265323	0.96454	0.581992	0.684179	0.734105	1	0.783341	0.412147	0.810661	0.856209	0.877081	0.999893	0.99265		0.0719248	1	0.0719248
CNGB3	0.885895	0.132057	0.000928219	0.331039	0.556748	0.0335685	0.00662326	0.466646	0.806223	2.59894e-06	0.380214	0.213723	0.00201834	0.2822	0.830675		0.0335685	0.466646	0.0719357
BRD1	0.988089	0.128182	0.303474	0.998545	0.480984	0.0719879	0.119184	0.753278	0.229499	0.776159	0.451399	0.530773	0.485503	0.996626	0.602692		0.0719879	0.998545	0.0720928
HLX	0.636682	0.173878	4.92106e-06	0.0391343	0.00747848	0.0309969	0.00418567	0.429154	0.146342	1.67923e-07	0.00372905	0.00059659	0.770728	0.625575	0.463243		0.0309969	0.429154	0.0722278
NDUFB10	0.541029	0.0669018	0.924487	0.837804	0.783778	0.49546	0.851309	0.834948	0.38604	0.305763	0.925812	0.157562	0.996311	0.854654	0.601439		0.0669018	0.925812	0.0722629
GRIN2C	0.00032221	0.465499	2.79099e-32	3.41279e-09	8.25421e-35	0.0199985	1.44965e-13	0.00445757	3.27674e-18	4.01674e-25	5.00224e-08	1.60827e-29	4.15852e-06	0.0151468	1.46713e-09		0.00032221	0.00445757	0.0722838
CTAGE8	0.0509469	0.259766	0.0692594	0.011483	0.0529737	0.981066	0.534869	0.147623	0.279696	0.704216	0.186316	0.370168	0.969547	0.996543	0.992923		0.0509469	0.704216	0.0723455
GALT	0.0831705	0.0711546	0.0737703	0.978443	0.0121723	0.994245	0.864818	0.0374022	0.62553	0.836655	0.0324339	0.312876	0.194945	0.749289	0.0993067		0.0711546	0.978443	0.0727222
SHISA7	0.152308	0.0314596	0.0264248	0.245733	0.00480098	0.238644	0.432203	0.220222	0.0488122	0.0270981	0.045994	0.0276183	0.198664	0.000205345	0.00676053		0.0314596	0.432203	0.0727888
FAM71D	0.0695623	0.31825	0.446552	0.954395	0.730104	0.999999	0.833529	0.410969	0.532781	0.681818	0.735983	0.888522	0.533511	0.964043	0.765673		0.0695623	0.954395	0.0728863
SPAG8	0.799834	0.061293	0.840314	0.364451	0.467777	0.125871	0.683238	0.42422	0.637171	0.00545361	0.119036	0.00711049	0.833692	0.634041	0.60616		0.061293	0.840314	0.0729406
UPB1	0.999369	0.0511711	0.00564634	0.355381	0.0138668	0.11789	0.0531686	0.701182	0.0442306	9.19165e-05	0.0127919	0.000585715	0.843902	0.977278	0.625938		0.0511711	0.701182	0.0729783
KRTAP10-9	0.0725391	0.777376	0.00612405	1.06663e-07	0.0148914	0.763607	0.993555	0.0114707	0.85885	0.273898	0.000121998	0.185652	0.0352766	0.86717	0.388198		0.0725391	0.993555	0.0730096
HOXB4	7.93376e-05	0.0374322	3.67226e-18	5.00004e-18	0.000133223	0.290274	0.00108605	0.000206662	0.49687	7.62205e-07	9.17011e-07	0.312884	0.948819	1.33717e-05	1.50319e-06		7.93376e-05	0.00108605	0.0730518
FTH1	0.0730631	0.252354	0.367242	0.168633	0.0915501	1	0.615421	0.864918	0.911831	0.986815	0.999433	0.960303	0.995082	0.915739	0.983836		0.0730631	0.999433	0.0731045
TMEM160	0.0733742	0.24873	0.491254	0.595358	0.153006	1	0.999804	0.271054	0.992592	0.999998	0.425671	0.932091	0.593001	0.971392	0.60449		0.0733742	0.999998	0.0733743
GSK3B	0.219472	0.0551685	1.79957e-08	0.0108848	0.00541484	0.318725	0.00117	0.749939	0.103283	0.0467828	0.541443	0.676815	0.0417384	0.0157686	0.588588		0.0551685	0.749939	0.0735639
UNG	0.0695689	0.986789	0.372938	0.438525	0.457966	0.425472	0.0816965	0.0981814	0.0545676	0.687489	0.944753	0.655692	0.953413	0.894415	0.758882		0.0695689	0.944753	0.0736372
BHLHE23	0.00548321	0.0130143	1.76083e-13	2.28948e-13	5.54464e-11	1	0.00620581	0.00107275	0.0133332	0.0743725	0.0171681	0.0802844	0.947785	1	0.985261		0.00548321	0.0743725	0.0737263
FAM49A	0.233196	0.0446373	0.137617	0.60449	0.0659922	0.059279	0.00347617	0.164668	0.00157513	4.0873e-05	4.83742e-05	4.35657e-05	0.155361	0.916271	0.0899026		0.0446373	0.60449	0.0738429
KCNIP3	0.0211829	0.00577151	1.92076e-12	1.60686e-15	9.14978e-08	0.789036	2.25555e-05	3.15873e-10	0.000210869	0.0780579	3.91464e-05	0.00983515	0.000310004	0.0069521	0.00953976		0.00577151	0.0780579	0.0739388
IRX1	0.0743838	0.258921	0.0694362	0.0636646	0.461266	1	0.999077	1	0.581484	1	0.994687	0.860173	0.948635	0.947709	0.426397		0.0743838	1	0.0743838
PPP2R2B	0.0126653	0.0720586	0.000477974	0.170203	0.00397894	0.678835	0.00544533	0.0008859	0.871106	0.0036928	0.00632185	0.486574	0.0395328	0.00315904	0.00366784		0.0126653	0.170203	0.0744133
MARCH11	0.215082	0.381863	0.980647	0.675123	0.0401492	0.0746286	0.471885	0.723894	0.195397	0.951802	0.998591	0.0394031	0.993815	0.0922735	0.161835		0.0746286	0.998591	0.0747339
TMEM110	0.0713232	0.391116	9.13586e-05	0.00486868	0.0308115	0.999071	0.690934	0.953726	0.997477	0.155296	0.425993	0.752785	1	1	1		0.0713232	0.953726	0.0747837
ALKBH1	0.0604489	0.786105	3.43543e-08	0.0868085	0.0153693	0.929479	0.000652041	0.561751	0.289627	0.00209728	0.806965	0.388228	0.0731558	0.585315	0.988663		0.0604489	0.806965	0.074909
TUBA4A	0.531629	0.0744765	0.849756	0.992632	0.0236806	0.944836	0.467789	0.843117	0.00756162	0.0813897	0.42923	0.0169056	0.94006	0.066601	0.178421		0.0744765	0.992632	0.0750293
ZNF296	0.680657	0.073847	0.982361	0.661365	0.937514	0.885251	0.962932	0.841109	0.226594	0.320778	0.944753	0.022264	0.320778	0.583527	0.232291		0.073847	0.982361	0.075173
LRRTM4	0.0234978	0.00210217	0.0279432	0.00177264	0.4231	0.470712	0.000456001	0.0188677	0.0628101	5.05383e-05	0.00231913	0.000154352	0.000143493	0.833999	0.0233087		0.00210217	0.0279432	0.0752299
NCLN	0.00187077	0.260773	3.83868e-13	0.00111526	3.28365e-09	0.605259	4.52121e-08	0.00816328	6.35505e-06	2.09779e-07	0.0247589	3.3081e-07	0.0142378	0.0928943	0.0156181		0.00187077	0.0247589	0.0755596
MAP3K12	0.0750195	0.54012	0.00832607	0.200728	0.00127226	0.914059	0.576326	0.990438	0.114165	0.297425	0.8498	0.0556715	0.853085	0.593438	0.353669		0.0750195	0.990438	0.0757438
C16orf90	0.0596342	0.155375	0.000209515	0.030326	0.338364	0.848467	0.263502	0.786364	0.510038	0.250312	0.529185	0.863416	0.950913	0.163495	0.546412		0.0596342	0.786364	0.0758353
KIAA1024L	0.065729	0.806139	0.0188643	0.0385823	0.00144393	0.230657	0.866627	0.223105	0.908527	0.20813	0.331587	0.0288143	0.245286	0.382836	0.273696		0.065729	0.866627	0.0758446
MAPK14	0.0276567	0.00905467	2.58277e-08	0.119374	0.000141326	0.905237	0.0972014	0.000178483	0.403459	0.034118	0.000230287	0.395841	0.0098941	0.217263	0.0701812		0.00905467	0.119374	0.0758515
POLR3B	0.255714	0.911907	7.46049e-11	0.00699779	6.94959e-08	0.0577231	0.000934994	0.758248	0.00139004	3.99172e-10	0.00148046	7.69067e-09	0.117959	0.469274	0.00895669		0.0577231	0.758248	0.0761269
PWP2	0.0735415	0.852936	0.965281	0.632507	0.0163268	0.325686	0.254142	0.191545	0.972034	0.844779	0.540854	0.226416	0.991333	0.386672	0.386672		0.0735415	0.965281	0.0761867
SAPCD2	8.93419e-05	0.0689848	4.5292e-31	3.36474e-20	9.56518e-12	0.361436	5.68799e-05	0.00117263	0.0518193	3.32018e-07	1.32973e-05	0.00565747	0.0269411	0.0285375	0.352349		8.93419e-05	0.00117263	0.0761895
DGAT1	0.31126	0.0352718	3.33403e-08	0.0364419	3.25754e-08	0.387086	0.00493749	0.462495	0.00018024	0.000815326	0.133675	1.0235e-06	0.17408	0.0957601	0.0369331		0.0352718	0.462495	0.0762643
C19orf66	0.0429005	0.100575	5.0979e-10	0.00110756	3.46281e-06	0.925379	0.00734128	0.262394	0.0255904	0.0167107	0.560833	0.0721882	0.599206	0.976713	0.957451		0.0429005	0.560833	0.0764941
PA2G4	0.527093	0.345441	0.0139501	0.145701	0.0544948	0.076673	0.913114	0.999999	0.974617	0.000167201	0.0194251	0.00306356	0.906779	0.853767	0.87494		0.076673	0.999999	0.0766731
PRODH2	0.210425	0.0670381	0.680238	0.503886	0.662462	0.177323	0.872039	0.0211509	0.0348423	0.63522	0.0987822	0.143718	0.218857	0.284156	0.941698		0.0670381	0.872039	0.0768751
TARS2	0.0458606	0.777861	8.76705e-07	0.0674029	0.0457508	0.722184	0.00269053	0.595359	0.00781758	0.0021177	0.503987	0.287526	0.121478	0.0205262	0.0263248		0.0458606	0.595359	0.0770302
SYT3	0.909056	0.250131	0.44691	0.281702	0.0104173	0.0770359	0.88532	0.398739	0.00199612	0.56824	0.999923	0.449979	0.990342	0.021627	0.245399		0.0770359	0.999923	0.0770418
DNPH1	0.0770606	0.298688	0.0663157	0.0455733	0.266942	0.901196	1	0.651606	0.997902	0.991492	0.813325	0.989587	0.959183	1	0.998372		0.0770606	1	0.0770606
COQ10B	0.203741	0.988922	0.000173465	0.689789	0.0857398	0.0767999	0.00899844	0.252346	0.286648	0.000471	0.995401	0.113314	0.00752418	0.357994	0.305865		0.0767999	0.995401	0.0771547
C3orf80	0.156006	0.0393752	0.00892848	0.384973	0.0795616	0.23285	0.00251336	0.509909	0.207887	0.075081	0.507919	0.709346	0.0229775	0.00444519	0.239115		0.0393752	0.509909	0.0772201
LPCAT3	0.0551021	0.396567	0.713354	0.51737	0.112983	0.634713	0.0558452	0.0344688	0.00799025	0.142741	0.0586256	0.014297	0.957663	0.683231	0.980918		0.0551021	0.713354	0.0772437
MDFI	0.0169628	0.257096	2.06629e-06	1.65686e-12	0.267273	0.890082	0.219592	3.54996e-06	0.00090449	0.0127994	1.80623e-08	0.0111276	0.00616301	9.01853e-07	1.28479e-11		0.0169628	0.219592	0.077247
PHOSPHO2	0.675256	0.0772559	0.44153	0.996515	0.957281	0.608975	0.747194	0.299237	0.95972	0.308173	0.0045341	0.377386	0.0532118	0.983505	0.394409		0.0772559	0.996515	0.077526
RLN1	0.385623	0.0777859	0.919036	0.995927	0.229761	0.999998	0.35238	0.996235	0.498175	0.0813928	0.765138	0.722936	0.593052	0.0554991	0.692349		0.0777859	0.996235	0.0780799
MYCN	0.0047475	0.28622	1.19617e-11	1.16482e-09	3.03447e-08	0.224922	0.0381589	0.0607188	0.157174	4.232e-05	0.000224087	0.00108093	0.999997	0.959226	0.89638		0.0047475	0.0607188	0.0781882
KRT73	0.151468	0.0779555	0.996856	0.994482	0.999778	0.998206	0.17473	0.930496	0.606673	0.12182	0.784624	0.858309	0.991004	0.886285	0.994944		0.0779555	0.996856	0.0782014
PSKH1	0.0459644	0.0452209	1.09918e-05	0.576618	0.269092	0.911888	0.0153113	0.12731	0.0221055	0.0716993	0.421405	0.00538218	0.0214749	1.00489e-06	0.269953		0.0452209	0.576618	0.0784244
DYNC2H1	0.974839	0.0461388	0.000815619	0.0752773	0.577735	0.114527	0.00957821	0.190114	0.458104	0.58407	0.567038	0.0658374	0.996079	0.139815	0.550959		0.0461388	0.58407	0.0789952
RD3L	0.0778483	0.999999	0.684145	0.928951	0.329681	0.276302	0.299473	0.155389	0.560199	0.939166	0.982805	0.495535	0.993789	0.70517	0.553284		0.0778483	0.982805	0.0792104
NEUROG1	0.240625	0.0792917	0.955836	0.999858	0.935753	0.998625	0.156823	0.89596	0.72851	0.0225899	0.51279	0.948998	0.907872	0.661851	0.981222		0.0792917	0.999858	0.079303
CYP11A1	0.352287	0.0765931	0.389789	0.965638	0.0964876	0.981141	0.932321	0.835252	0.877718	0.881752	0.821905	0.929063	0.952675	0.611402	0.576739		0.0765931	0.965638	0.0793186
KRTAP4-12	0.310858	0.0573204	0.607908	0.248521	0.704783	0.990928	0.659126	0.719885	0.918435	0.522099	0.607258	0.820859	0.660112	0.996344	0.694495		0.0573204	0.719885	0.0796243
SEMA3B	0.0323802	0.136922	0.000464861	0.404403	2.0165e-06	0.543476	0.102585	0.118598	0.00399909	0.00808149	0.406145	3.29805e-05	0.17383	0.401019	0.00316285		0.0323802	0.406145	0.0797258
FRMD5	0.42553	0.073389	0.00157279	0.106959	0.0305284	0.67908	0.00392235	0.920444	0.125848	1.70426e-06	0.0703215	0.00129973	0.0339825	0.0394414	0.335292		0.073389	0.920444	0.0797321
GRIA1	0.962371	0.0759932	0.0402629	0.011038	0.00748499	0.114341	0.274733	0.0204626	0.00426807	0.0133609	0.951842	0.00281355	0.0274028	0.0145995	0.0255463		0.0759932	0.951842	0.079838
SPRYD3	0.0214765	0.480771	0.000503989	2.56118e-11	3.44334e-07	0.0173418	0.217003	0.0468297	5.63218e-08	0.000774699	3.40058e-10	0.00518438	0.00029802	1.03425e-14	1.00975e-25		0.0173418	0.217003	0.079915
AC092835.2	0.101794	0.35671	0.0277547	0.00976185	0.00800351	0.0450125	0.561865	0.190174	0.02364	0.0735415	0.0122417	0.239982	0.324111	0.278623	0.297896		0.0450125	0.561865	0.0801127
CORO1A	0.0801871	0.900744	0.606703	0.776735	0.0326164	0.551826	0.832952	0.0815119	0.705226	0.999335	0.670151	0.170239	0.552066	0.213279	0.0114891		0.0801871	0.999335	0.0802405
IFT80	0.942811	0.21115	0.000323035	0.119334	0.166044	0.0529738	0.0270521	0.659045	0.27984	1.77228e-07	0.000838135	0.00168764	0.65092	0.658882	0.262334		0.0529738	0.659045	0.0803796
HM13	0.9996	0.00408629	1.53678e-11	0.00920415	0.000477482	0.00917376	5.52131e-08	0.0494189	0.000696308	5.17058e-11	0.0507758	5.56489e-06	0.00202001	0.0517946	0.0182407		0.00408629	0.0507758	0.0804771
FTCDNL1	0.206493	0.518942	0.808655	0.00377828	0.203166	0.0655295	0.187684	0.677687	0.243709	0.494854	0.0256771	0.413309	0.0299473	0.655913	0.0493038		0.0655295	0.808655	0.0810352
UBLCP1	0.0732723	0.413185	0.127956	0.325398	0.0732723	0.31446	0.427756	0.470213	0.249996	0.840679	0.90163	0.0924959	0.505482	0.116989	0.0727856		0.0732723	0.90163	0.0812664
CALY	0.639307	0.0813673	0.127234	0.105411	0.324214	0.893569	0.991289	0.934278	0.758081	0.87027	0.999999	0.667069	0.966089	0.755636	0.569213		0.0813673	0.999999	0.0813673
C9orf69	0.0762957	0.755054	0.033576	0.734377	2.06397e-05	0.293345	0.301987	0.14655	0.0063177	0.711976	0.93438	0.0119426	0.0504593	0.0561184	0.00113835		0.0762957	0.93438	0.0816538
ZMAT5	0.0816472	0.287813	0.00208628	0.0190827	0.0558934	0.507433	0.363884	0.999844	0.703942	0.00300271	0.0856709	0.0253112	0.447668	0.694018	0.807139		0.0816472	0.999844	0.08166
PPAP2A	0.413485	0.0548318	6.70444e-06	4.86945e-05	6.85065e-05	0.976579	0.0652731	0.0678829	0.0886792	0.532345	0.669452	0.723034	0.661099	0.982288	0.999965		0.0548318	0.669452	0.0819054
UBA5	0.0394706	0.575437	0.026099	0.227939	0.111726	0.0828943	0.0795192	0.146658	0.118324	0.059555	0.480928	0.175147	0.989597	0.989318	0.965949		0.0394706	0.480928	0.0820717
IMPDH2	0.08214	0.352527	0.0509411	0.405948	0.0920186	0.315439	1	0.533876	0.533876	0.562284	0.955998	0.350164	0.766753	0.766753	0.423218		0.08214	1	0.08214
OR2AP1	0.0821392	0.44775	0.348035	0.682394	0.0200827	0.33166	0.914329	0.52213	0.000585824	0.922556	0.999948	0.00315675	0.980922	0.00173205	0.0476842		0.0821392	0.999948	0.0821434
NUDT7	0.445524	0.701528	0.0151737	0.137726	0.0289102	0.0796976	0.666019	0.963281	0.424384	0.000513123	0.0122543	0.00316618	0.957372	0.991802	0.647834		0.0796976	0.963281	0.0827356
CARM1	0.0432757	0.397471	0.000464052	0.0405514	0.305682	0.0378218	0.000958946	0.0206455	0.848315	0.034244	0.45698	0.169807	0.936802	0.0457098	0.268183		0.0378218	0.45698	0.0827648
CCDC102A	0.935259	0.0072403	8.37697e-14	0.00397431	0.00184911	0.010677	7.43037e-12	0.00442904	0.00127161	2.18872e-06	0.087443	0.253688	0.0722824	0.278247	0.781264		0.0072403	0.087443	0.0828003
RAB7A	0.17825	0.658098	1.86254e-05	0.00355462	0.000277952	0.0246039	0.0232158	0.296944	0.29323	8.65313e-06	0.000409798	3.99155e-05	0.48282	0.234152	0.26008		0.0246039	0.296944	0.082857
RPL10L	0.443088	0.0828349	0.635563	0.64901	0.280543	0.999659	0.961572	0.999659	0.626908	0.985479	0.835838	0.516239	1	0.403594	0.43531		0.0828349	0.999659	0.0828632
FBXO4	0.573383	0.0548735	0.00802297	0.155646	0.200285	0.325398	0.661118	0.452089	0.911029	0.101329	0.318348	0.657697	0.281516	0.508127	0.891401		0.0548735	0.661118	0.0830011
C7orf33	0.281018	0.987479	0.761763	0.999336	0.999999	0.0830538	0.992421	0.15639	0.610941	0.368364	1	0.999361	0.577888	0.992579	0.999382		0.0830538	1	0.0830538
NCAN	0.0179757	0.0380072	0.00612064	0.0884947	0.0671518	0.999211	0.0132601	0.216203	0.00634501	0.0146371	0.197558	0.0147153	0.608008	0.0481574	0.0089017		0.0179757	0.216203	0.0831426
OR2AJ1	0.902786	0.0832603	0.0757606	0.383402	0.98847	0.749078	0.998732	0.472459	0.958762	0.966304	0.148482	0.518942	0.0561598	0.343293	0.985406		0.0832603	0.998732	0.083366
CCL4L1	0.444143	0.896305	0.462067	0.968463	0.881415	0.0807468	0.952176	0.876891	0.988758	0.208166	0.662399	0.546677	1	1	1		0.0807468	0.968463	0.0833762
FILIP1L	0.969368	0.0834275	0.0593552	0.807925	0.965096	0.11275	0.109084	1	0.978427	0.528844	0.218717	0.245908	0.243061	0.300654	0.99872		0.0834275	1	0.0834275
C11orf71	0.370408	0.587485	0.0889916	0.229834	0.744614	0.0836825	1	0.999998	1	0.0309036	0.376854	0.170129	0.981697	0.999991	0.999949		0.0836825	1	0.0836826
ZFAND2A	0.0688483	0.260267	1.64768e-33	4.93469e-05	9.23461e-22	0.00563809	1.39446e-19	0.0673332	2.63607e-13	7.01887e-30	1.86097e-06	8.74802e-19	4.00138e-07	0.252918	1.62478e-05		0.00563809	0.0673332	0.0837343
IL1R2	0.771589	0.0772572	2.13827e-06	0.00391871	0.437252	0.669022	0.00187889	0.111182	0.27812	0.0827709	0.922522	0.308564	0.188055	0.0931362	0.699936		0.0772572	0.922522	0.0837456
SLC7A10	0.0836758	0.952277	0.0297257	0.0887342	0.0470589	0.461531	0.998484	0.988051	0.743804	0.0759642	0.151321	0.071567	0.999938	0.988102	0.999813		0.0836758	0.998484	0.0838028
FZD2	0.11806	0.0838003	0.233389	0.546199	0.572964	0.594379	0.317979	0.88863	0.580202	0.349429	0.998398	0.982736	0.989245	1	0.999997		0.0838003	0.998398	0.0839348
PIGO	0.503871	0.0773165	0.246471	0.560175	0.621704	0.156792	0.92041	0.453768	0.826782	0.12775	0.0418882	0.145544	0.469617	0.949833	0.853346		0.0773165	0.92041	0.0840023
RBM22	0.884776	0.0840814	0.132215	0.343811	0.0915073	0.531003	0.19088	0.923541	0.415866	0.809827	0.999987	0.89936	0.896214	0.523488	0.982479		0.0840814	0.999987	0.0840826
MAP4K2	0.397686	0.064962	0.207596	0.44091	0.432071	0.35443	0.667617	0.770953	0.976932	0.00598525	0.521271	0.433961	0.440185	0.937098	0.798627		0.064962	0.770953	0.0842619
COG6	0.0267531	0.980339	1.54144e-18	0.000136659	5.47788e-07	0.236902	3.09291e-07	0.317109	0.0512343	7.14142e-13	0.00389581	4.85338e-05	0.00362888	0.000429923	0.906178		0.0267531	0.317109	0.0843658
CCER2	0.0839008	0.533783	0.00580124	0.963972	0.0273157	0.67433	0.829295	0.70163	0.795301	0.23255	0.994204	0.479002	0.130485	0.974143	0.500271		0.0839008	0.994204	0.08439
GABRA5	0.0792068	0.908909	1.86755e-06	0.937735	0.053374	0.228683	0.11092	0.873326	0.70369	7.31449e-05	0.822456	0.0689487	0.0209876	0.197014	0.636359		0.0792068	0.937735	0.0844661
IKBIP	0.30335	0.737559	0.000105586	0.266841	7.15384e-12	0.084439	0.11189	0.99821	1.54528e-06	5.70127e-06	0.0384944	8.21973e-13	0.591803	7.04419e-07	0.000121882		0.084439	0.99821	0.0845905
FMNL3	0.37461	0.0175696	8.3148e-05	0.000152263	1.05432e-05	0.575839	0.207118	0.122337	0.00886733	0.135114	0.125257	0.030308	0.429653	0.0908349	0.00689553		0.0175696	0.207118	0.0848291
NCSTN	0.849117	0.146639	0.0302923	0.10511	0.996085	0.0708234	0.26344	0.164679	0.675437	0.833356	0.30499	0.619223	0.552234	0.424077	0.277361		0.0708234	0.833356	0.0849857
KDM6B	0.24897	0.00929666	0.108853	0.00977394	0.010147	0.0739877	0.101583	0.021526	0.0120715	0.00210812	8.79984e-06	0.000443188	0.0587394	9.58025e-05	7.66099e-05		0.00929666	0.108853	0.0854054
KCNC2	0.0236149	0.470151	4.83476e-06	3.10993e-06	0.406313	0.392584	0.275989	0.187284	0.912443	0.00415266	0.000818614	0.215033	0.93902	0.0588197	0.033182		0.0236149	0.275989	0.0855646
LIMK2	0.181717	0.0196566	6.76688e-07	0.00935811	0.0579432	0.213233	0.0145944	0.0675006	0.0500472	0.00208593	0.229619	0.00579689	0.0936415	0.220452	0.655922		0.0196566	0.229619	0.0856055
SOCS1	0.0253179	0.835829	0.00026034	0.176291	0.00228258	0.0919804	0.00768908	0.0496544	0.0134166	0.0336732	0.295692	0.0402913	0.971516	0.601092	0.685147		0.0253179	0.295692	0.0856225
GSAP	0.000431554	0.243708	1.35875e-15	0.000396213	0.000295523	0.00667546	9.73527e-12	0.00501688	0.00124995	2.17166e-16	4.0477e-05	4.87181e-05	0.0216179	0.158792	0.819295		0.000431554	0.00501688	0.0860204
COPS5	0.0829627	0.995579	3.30193e-06	0.0407138	0.0300612	0.384511	0.13355	0.962428	0.644183	0.000583115	0.207013	0.161715	0.72298	0.372114	0.93493		0.0829627	0.962428	0.0862015
OR51F1	0.0862137	1	0.996006	1	0.633667	0.159848	0.546872	0.433478	0.999992	0.998495	1	0.724376	0.999997	0.920007	0.842385		0.0862137	1	0.0862137
RTKN	0.0313775	0.314288	0.000306803	0.363493	0.0184009	0.219971	2.82159e-06	0.000894837	0.00981632	0.0101831	0.191569	0.0150232	0.153974	0.538509	0.0297136		0.0313775	0.363493	0.086322
DCTPP1	0.382955	0.539017	0.136068	0.00319065	0.162466	0.0768782	0.566901	0.0122459	0.254142	0.890543	0.0859028	0.247084	0.237273	0.0735503	0.459482		0.0768782	0.890543	0.0863273
SLC27A6	0.00310222	0.891816	7.18025e-11	0.00243046	1.62966e-05	0.0202543	5.66751e-07	0.00643627	0.00342223	1.09832e-07	0.0359312	0.000729746	4.74841e-05	0.0270169	0.192228		0.00310222	0.0359312	0.0863378
NSUN3	0.956557	0.102144	0.0886624	0.80363	0.521841	0.0742509	0.11462	0.857643	0.599719	6.89806e-05	0.0126235	0.0129719	0.328902	0.475742	0.5273		0.0742509	0.857643	0.0865755
DSC1	0.15119	0.963378	0.000260976	0.9921	0.433191	0.0866	0.401607	0.103652	0.658893	0.000134323	1	0.3474	0.000768469	0.18005	0.334342		0.0866	1	0.0866
TMEM212	0.413185	0.0766451	0.554472	0.54349	0.431466	0.0480859	0.242076	0.30975	0.54902	0.0590945	0.0895632	0.105879	0.965491	0.349869	0.517496		0.0480859	0.554472	0.0867237
KPNA2	0.149635	0.845517	3.01506e-07	0.0215755	1.5468e-09	0.0844134	0.0287199	0.971902	0.00015979	1.24357e-06	0.0196874	3.40034e-09	0.333975	0.127224	0.00769569		0.0844134	0.971902	0.0868539
OR4N4	0.56959	0.0725722	0.0244041	0.154838	0.366368	0.0261055	0.299449	0.129603	0.127249	0.0465087	0.199101	0.277354	0.892529	0.112773	0.29234		0.0261055	0.299449	0.0871783
LGALS7B	0.0872979	0.998555	0.0495818	0.131115	0.108451	0.217154	0.998419	0.949654	0.994876	0.115983	0.323043	0.267977	0.991569	0.999974	1		0.0872979	0.998419	0.0874361
P2RX5-TAX1BP3	0.0599577	0.0775145	5.2192e-08	0.0658658	2.71903e-06	0.931582	0.0208951	0.685381	0.0574649	0.0180436	0.348077	0.111457	0.0321551	0.0007342	0.0187176		0.0599577	0.685381	0.0874808
DHX29	0.0439532	2.31799e-05	6.07703e-20	2.75313e-18	0.00718742	0.25341	8.10776e-07	1.21128e-06	0.417217	0.000264158	0.000193814	0.00736194	0.740449	0.00415228	0.00260753		2.31799e-05	0.000264158	0.0877499
ALDOC	0.0800505	0.130791	0.405668	0.446997	0.0714896	0.999993	0.91114	0.611093	0.0248609	0.724496	0.830834	0.0092159	0.991795	0.148189	0.153342		0.0800505	0.91114	0.0878575
MRPL16	0.426964	0.734683	0.99905	0.0234161	0.0867605	0.0878912	0.260669	0.16289	0.150604	0.453072	0.00291988	0.0293126	0.0276326	0.104948	0.697836		0.0878912	0.99905	0.0879748
AP006285.3	0.0879941	0.38997	0.655856	0.0592334	0.945709	0.873871	0.164033	0.999971	0.301283	0.813188	0.863194	0.852506	0.072701	0.999777	0.340788		0.0879941	0.999971	0.0879967
SYNGR3	0.0734441	0.14611	0.207095	0.833193	0.707673	0.999717	0.264607	0.38	0.709482	0.459609	0.685894	0.6706	0.618656	0.949162	0.98411		0.0734441	0.833193	0.0881478
STK11	0.0025317	0.764669	8.26863e-05	0.0050573	1.256e-06	0.0344999	4.40332e-08	1.88635e-05	1.13456e-06	0.0205644	0.0286836	2.47593e-07	0.140748	4.57854e-06	0.00663598		0.0025317	0.0286836	0.088263
POLR2H	0.978066	0.0771779	0.570227	0.112283	0.794722	0.350976	0.871805	0.708546	0.866129	0.452725	0.298838	0.50836	0.701808	0.884127	0.851135		0.0771779	0.871805	0.0885267
APOF	0.0875873	0.0958129	0.013554	0.0519578	0.106789	1	0.0733819	0.986044	0.249222	0.0251549	0.989217	0.106789	0.148103	0.811203	0.672358		0.0875873	0.989217	0.088542
TIAF1	0.88363	0.0519722	0.0809792	0.586762	0.439375	0.0557331	0.145654	0.567106	0.920563	0.000778278	0.00254169	0.00174229	0.656266	0.321129	0.97882		0.0519722	0.586762	0.0885747
SMIM14	0.0621651	0.130685	7.32862e-05	0.0227776	0.00504981	0.353531	0.129782	0.699413	0.995522	0.0098773	0.288251	0.455943	0.203385	0.0149405	0.390236		0.0621651	0.699413	0.0888819
MUC1	0.744647	0.600042	0.858392	0.193117	3.14777e-05	0.0764179	0.854381	0.584895	0.000880003	0.550204	0.171462	8.40842e-05	0.689005	0.00388862	0.156021		0.0764179	0.858392	0.0890244
EIF4E3	0.0336125	0.66976	0.0701722	0.00162095	0.020495	0.354183	0.242481	2.41529e-05	0.699537	0.37512	0.151232	0.421793	7.21947e-10	0.124806	1.70836e-08		0.0336125	0.37512	0.0896046
MLC1	0.0306193	0.955654	6.88765e-13	0.00159239	5.90928e-10	0.0185723	7.72322e-07	0.207267	3.9798e-06	3.93005e-10	0.00526655	1.93534e-08	0.0213468	0.133169	0.00725398		0.0185723	0.207267	0.0896058
PCGF1	0.930694	0.0855567	0.0116447	0.572171	0.352541	0.488012	0.117251	0.952469	0.872517	0.0591023	0.795909	0.50103	0.798604	0.919892	1		0.0855567	0.952469	0.0898262
ELMOD2	0.425183	0.0861558	0.0192708	0.958397	0.927312	0.493873	0.000963341	0.0689494	0.124801	2.84459e-05	0.0583356	0.0221853	0.0485117	0.127123	0.477234		0.0861558	0.958397	0.0898957
PADI3	0.00140857	0.0959768	1.17592e-34	4.31646e-08	1.05314e-11	0.284702	1.49243e-14	0.0156557	5.85596e-05	9.79225e-22	5.51103e-05	4.83635e-08	0.000148756	0.102071	0.200049		0.00140857	0.0156557	0.0899715
KLHDC8B	0.0644211	0.0666315	0.658054	0.0357133	0.0853461	1	0.619921	0.0107991	0.00970591	0.715408	0.0144212	0.0099487	0.156211	0.0959234	0.999998		0.0644211	0.715408	0.0900481
TRNAU1AP	0.0749406	0.996677	0.000255831	0.229015	0.43569	0.26098	0.0106848	0.829766	0.299263	0.00840005	0.556032	0.658517	0.500882	0.014837	0.560401		0.0749406	0.829766	0.0903153
TRUB2	0.388334	0.0903338	0.67888	0.991917	0.607158	0.99411	0.997438	0.964315	0.996916	0.458205	0.737895	0.986158	0.99914	0.968185	0.997725		0.0903338	0.997438	0.0905658
GH1	0.112358	0.0804145	0.886677	0.172505	0.00758092	0.59673	0.815055	0.208616	0.452007	0.41155	0.598915	0.62193	0.868471	0.0437331	0.116296		0.0804145	0.886677	0.0906921
DNAH1	0.0841727	0.400607	0.233157	0.361928	0.0523593	0.997897	0.50195	0.0269145	0.00124086	0.923189	0.0957475	0.00877836	0.397754	0.0391086	0.702176		0.0841727	0.923189	0.091176
TBX21	0.916177	0.203914	0.00528692	0.920098	0.703962	0.0839556	0.0135815	0.680176	0.799011	0.0726487	0.789976	0.282282	0.0829505	0.0254666	0.62273		0.0839556	0.920098	0.0912464
GTF2E2	0.999829	0.0956792	0.395787	0.111806	0.0293765	0.0786998	0.861837	0.123862	0.242178	0.0415834	0.312305	0.141348	0.0590261	0.420662	0.308961		0.0786998	0.861837	0.0913163
KBTBD4	0.0713513	0.690595	6.62861e-08	1.77258e-08	1.59312e-07	0.0347282	0.379071	0.358255	0.326062	4.72606e-07	7.15374e-08	1.54049e-07	0.810734	0.602042	1		0.0347282	0.379071	0.0916138
ADPRHL1	0.0889986	0.654107	0.0121636	0.846049	0.794369	0.636766	0.00206885	0.765485	0.231794	0.00278848	0.970468	0.17471	0.112409	0.695018	0.601551		0.0889986	0.970468	0.0917068
SCRT2	0.0261034	0.125719	1.82949e-05	3.01882e-08	0.000359538	0.969416	0.196148	0.0980353	0.377958	0.2835	0.0384551	0.479956	0.0136949	0.588758	0.00196196		0.0261034	0.2835	0.0920754
PNKP	0.386965	0.00370202	0.00123757	0.00360586	0.000299311	0.126765	0.0401748	0.0241233	0.00836079	1.75994e-06	1.32598e-05	7.11151e-07	0.993275	0.928834	0.954242		0.00370202	0.0401748	0.0921478
PPP1R18	0.262624	0.0837502	0.502118	0.3476	0.153599	0.853277	0.7491	0.849399	0.803128	0.349648	0.907957	0.341355	0.440866	0.2314	0.175152		0.0837502	0.907957	0.0922403
PAM16	0.0596707	0.294091	2.64652e-07	0.00103307	1.3466e-05	0.943984	0.0939236	0.645554	0.0880337	0.00688429	0.522671	0.0181608	0.0106556	0.80877	0.090584		0.0596707	0.645554	0.0924333
ATG13	0.2618	0.0464862	0.000706696	0.00303774	0.20027	0.70934	1.26348e-05	0.0958345	0.0338947	0.00255499	0.502604	0.0699616	0.00585931	0.203142	0.143782		0.0464862	0.502604	0.0924906
SWSAP1	0.0692679	0.999877	0.0813849	0.666649	0.0382905	0.168243	0.449825	0.511844	0.824002	0.137691	0.747531	0.0955517	0.838396	0.669307	0.300522		0.0692679	0.747531	0.0926622
MRPL41	0.0921891	0.0900491	0.971566	0.623811	0.00180402	0.175591	0.304542	0.239602	0.667108	0.189765	0.32164	0.0129611	0.860258	0.0115904	0.00788751		0.0900491	0.971566	0.0926846
DNA2	0.0208417	0.056342	6.10943e-05	1.58229e-05	0.0174247	0.175244	0.224759	0.0292073	0.62149	0.00320745	0.000311059	0.0678678	0.692288	0.89659	0.587639		0.0208417	0.224759	0.0927289
NR2F6	0.521138	0.0924301	0.0586738	0.0523281	0.644255	0.541221	0.436218	0.631941	0.934179	0.995999	0.97939	0.424931	0.971684	0.417968	0.833286		0.0924301	0.995999	0.0928014
NOTUM	0.143544	0.0794573	0.00548707	0.0536664	0.138778	0.948774	0.453358	0.627022	0.0209517	0.734561	0.853815	0.00501376	0.458019	0.0701188	0.00133887		0.0794573	0.853815	0.0930615
BARHL2	0.00950938	0.187935	9.12085e-09	6.30296e-09	9.75739e-07	0.911867	0.102161	0.0438137	0.178364	0.0527344	0.022095	0.0666044	0.989199	0.999998	0.999877		0.00950938	0.102161	0.0930824
SHD	0.646961	0.385883	0.314119	0.993971	0.0237439	0.0931354	0.999697	0.837663	0.317877	0.0471926	0.66613	0.0196313	0.80763	0.679088	0.190456		0.0931354	0.999697	0.0931636
OR5C1	0.876892	0.0907757	0.973158	0.585747	0.365725	0.363773	0.240583	0.789757	0.404624	0.316371	0.494201	0.356303	0.697405	0.697405	0.208985		0.0907757	0.973158	0.0932795
COBLL1	0.852352	0.00172618	7.29764e-09	0.00175729	0.000880046	0.0413647	1.62311e-07	0.00583124	0.00297792	0.000892874	0.0184851	0.000618666	0.510229	0.0680584	0.0728791		0.00172618	0.0184851	0.0933826
TMEM192	0.0146099	0.000657081	1.92098e-37	1.47619e-21	3.32858e-20	4.01225e-09	6.25449e-15	4.29221e-08	3.54829e-08	1.61998e-43	4.60148e-31	1.34807e-29	0.267028	0.602245	0.810792		4.01225e-09	4.29221e-08	0.0934774
SLC9A2	0.000650865	0.56076	2.22068e-19	2.60126e-06	5.37742e-07	0.122051	4.92313e-11	0.0069379	0.000477973	2.30662e-08	0.0014028	0.00163727	0.00132356	0.0136197	0.715431		0.000650865	0.0069379	0.0938131
AMOTL1	0.000407783	0.0347888	1.6054e-08	0.00105097	4.83721e-06	0.674412	1.74741e-09	0.00028428	1.64693e-06	1.21847e-06	0.00430965	4.3958e-05	0.0639992	0.669075	0.378348		0.000407783	0.00430965	0.094621
OR2T27	0.0328134	0.975848	0.0109187	0.0591315	3.50931e-08	0.374927	0.00932321	0.0187106	0.00468782	0.20299	0.34668	1.38748e-05	0.974945	0.00131691	0.0181575		0.0328134	0.34668	0.0946503
UNC119	0.859456	0.151043	0.759215	0.924752	0.0462649	0.0917166	0.742244	0.968362	0.254122	0.0923229	0.182078	0.000746571	0.996219	0.176206	0.220739		0.0917166	0.968362	0.0947131
SCO1	0.416077	0.100966	0.000113578	0.00192484	0.000660128	0.0132341	0.0879998	0.139545	0.02579	2.25383e-07	2.76803e-05	5.91438e-07	0.422707	0.0201649	0.0402934		0.0132341	0.139545	0.0948378
PRR7	0.0945389	0.186932	0.114744	0.0706477	0.519369	0.264497	0.996669	0.988768	0.63951	0.384973	0.228872	0.606045	0.976158	0.536573	0.703323		0.0945389	0.996669	0.0948549
KRT12	0.275064	0.998698	0.669383	0.999977	0.999989	0.09491	0.999996	0.939248	0.991428	0.27172	0.885139	0.923793	0.999997	1	1		0.09491	0.999996	0.0949104
LY6G6E	0.69647	0.0898043	0.0196416	0.153866	0.0469205	0.151785	0.42105	0.725421	0.633251	0.945081	0.137032	0.540381	0.0355893	0.66525	0.686893		0.0898043	0.945081	0.0950228
NRGN	0.0898313	0.155415	0.00151756	0.00056384	0.0537531	0.816344	0.9413	0.0872979	0.420194	0.731057	0.0298415	0.316365	0.212656	0.668399	0.0328387		0.0898313	0.9413	0.0954332
NKAIN2	1	0.00127356	0.000124904	0.0122077	0.372578	0.00861529	0.00242335	0.0133368	0.276872	0.0127439	0.00714475	0.0269197	0.317153	0.0135564	0.488715		0.00127356	0.0133368	0.0954921
SLC4A9	0.769971	0.0858163	0.00505679	0.00656817	0.857188	0.7735	0.105472	0.0795572	0.999994	0.89793	0.696678	0.491508	0.982058	0.0781006	0.0553972		0.0858163	0.89793	0.0955713
MATN4	1	0.0956795	0.0132176	0.995291	0.000172077	0.447342	0.082836	0.999986	0.00254844	0.00409046	0.196783	0.000226591	0.465582	0.339205	0.0181739		0.0956795	0.999986	0.0956808
HOXC6	0.120011	0.0946004	0.00368885	0.00256787	0.0237058	0.954941	0.393277	0.550141	0.0277922	0.51908	0.988264	0.040011	0.482438	0.00584478	0.00214891		0.0946004	0.988264	0.0957238
TM7SF3	0.0184575	0.9517	2.40124e-08	0.00606606	0.0177401	0.0715077	0.00169491	0.192739	0.408175	1.45367e-06	0.0105049	0.023388	0.176365	0.56918	1		0.0184575	0.192739	0.0957644
MAPK15	0.0587536	0.997766	0.00212139	0.420492	0.157163	0.0751607	0.612266	0.287766	0.585807	0.00680139	0.379997	0.165286	0.278387	0.999985	0.843488		0.0587536	0.612266	0.0959609
CREB3	0.40012	0.0787755	0.0534717	0.143261	0.28248	0.0991957	0.112234	0.260769	0.434857	0.819942	0.689895	0.774464	0.93031	1	0.98572		0.0787755	0.819942	0.0960744
USP5	0.867131	0.0664167	0.0041808	0.626011	0.946572	0.130788	0.0106673	0.690605	0.475896	0.142287	0.581449	0.335691	0.531571	0.56729	0.998962		0.0664167	0.690605	0.0961718
SUDS3	0.0346921	0.471569	0.00813384	0.360028	0.0629814	0.367522	0.130224	0.104914	0.492694	0.00296098	0.131536	0.0189816	0.00396674	0.349295	0.299855		0.0346921	0.360028	0.0963594
PROCA1	0.552774	0.165793	0.206991	0.0144864	2.93817e-11	0.0280131	0.290478	0.0261263	1.41593e-09	0.0115964	0.000253035	1.78818e-14	0.350212	2.62441e-07	0.000248862		0.0280131	0.290478	0.0964378
GSC	0.0954766	0.590235	0.291889	0.828473	0.907138	0.256217	0.989666	0.847054	0.312945	0.263327	0.716302	0.991333	0.876941	0.74939	0.907582		0.0954766	0.989666	0.0964736
ICAM3	0.0855295	1	0.0443355	0.681426	0.120985	0.164318	0.883734	0.58567	0.973872	0.0923146	0.667684	0.237082	0.988765	0.993115	0.906636		0.0855295	0.883734	0.096782
TARS	0.0915825	0.99042	0.00445657	0.365732	0.297756	0.0537136	0.0308208	0.554331	0.406971	0.00136434	0.230235	0.163409	0.816112	0.828493	0.996681		0.0537136	0.554331	0.0968982
TRAF6	0.0892077	0.569592	0.0223316	0.919525	0.139837	0.130467	6.38592e-05	0.0107932	5.22863e-05	0.00958662	0.640217	0.0704865	0.00344166	3.4508e-05	0.0763235		0.0892077	0.919525	0.0970149
LARP6	0.0828899	0.999994	2.07598e-09	0.035176	0.000512616	0.218892	0.00541114	0.85326	0.340291	4.68196e-07	0.0979857	0.0062905	0.0431526	0.83215	0.616683		0.0828899	0.85326	0.097145
C8A	0.47695	0.798178	1	0.195274	0.190431	0.0971699	0.756629	0.113211	0.58224	0.697028	0.404448	0.036834	0.405647	0.366127	0.0441369		0.0971699	1	0.0971699
SH3BGRL2	0.0553566	0.00178749	3.74158e-12	5.15242e-13	3.77772e-05	0.583438	0.0163721	0.00103491	0.31628	0.0183599	0.00107536	0.399908	0.0110383	0.0831018	0.00106533		0.00178749	0.0183599	0.0973583
MRPS18A	0.168806	0.097284	0.0253646	0.294485	0.0306915	0.907582	0.961034	0.640599	0.319724	0.84138	0.997675	0.907582	0.902816	0.615966	0.640599		0.097284	0.997675	0.0975108
CD300LB	0.0873508	0.318779	4.33743e-06	0.847188	0.0895915	0.997185	0.0333915	0.832453	0.87133	0.0193245	0.8951	0.7076	0.00137524	0.449879	0.377475		0.0873508	0.8951	0.0975878
GABRP	0.0333554	0.151089	4.33936e-10	0.0121784	0.0134813	0.00368715	1.64546e-07	0.0376037	0.0498827	2.95964e-10	0.0026255	0.00302291	0.133978	0.104644	0.692279		0.00368715	0.0376037	0.0980528
TMEM134	0.0169814	0.108674	1.16658e-05	0.000160218	0.00179349	0.210965	0.0849585	0.000233978	0.142399	0.114358	0.172871	0.035824	0.0760763	0.766264	0.193782		0.0169814	0.172871	0.0982314
UGT1A8	0.523977	0.615966	0.828611	0.43531	0.318028	0.0889707	0.905197	0.126374	0.811417	0.222666	0.0626706	0.736069	0.113296	0.90959	0.020504		0.0889707	0.905197	0.0982889
CCNB1	0.553603	0.0985883	0.0798788	0.879501	0.91761	0.995525	0.995553	1	1	1	0.954303	0.995025	0.95345	0.999046	1		0.0985883	1	0.0985883
ARPC1B	0.0893997	0.0990303	0.717462	0.454486	0.565082	0.979585	0.470831	0.143	0.668089	0.902245	0.118867	0.991955	0.395921	0.999926	0.395101		0.0893997	0.902245	0.0990858
MAP2K4	0.256805	0.0825095	0.0547706	0.198384	0.819873	0.879916	0.831943	0.760496	0.66577	0.804549	0.650981	0.4461	0.730891	0.334841	0.509208		0.0825095	0.831943	0.0991768
DMRTC2	0.0649107	0.36127	0.000154333	9.3219e-06	0.0271113	0.990831	0.654358	0.0986917	0.989495	0.216035	0.0221072	0.714449	0.841713	1	0.859152		0.0649107	0.654358	0.0991975
ARID5A	0.0899086	0.123409	0.00300102	0.623494	0.00969808	0.989214	0.762768	0.906326	0.181519	0.469102	0.847971	0.16808	0.734771	0.81492	0.475656		0.0899086	0.906326	0.0992011
CH507-9B2.5	0.652075	0.0775743	0.134646	0.000517683	6.94966e-08	0.171309	0.329108	0.00132072	1.02058e-05	0.78156	0.096636	1.21301e-06	0.0600106	8.75595e-06	1.675e-06		0.0775743	0.78156	0.0992557
POLR3GL	0.767112	0.0993757	0.211188	0.998178	0.998278	0.372163	0.921182	0.999939	0.645909	0.449664	0.665374	0.639116	0.919952	0.917671	0.911934		0.0993757	0.999939	0.0993818
FEM1A	0.021289	0.10011	4.58281e-09	3.09092e-11	4.07003e-10	0.0500007	0.2137	5.52242e-15	1.73726e-13	6.90529e-06	2.92235e-08	1.16705e-07	7.90101e-30	2.56043e-24	0.331322		0.021289	0.2137	0.099621
PAFAH1B3	0.52728	0.0711174	0.330381	0.0144634	0.130724	0.882747	0.713502	0.116828	0.447735	0.250342	0.0200969	0.447735	0.0258056	0.484801	0.135474		0.0711174	0.713502	0.0996738
RAB1B	0.150031	0.0985266	0.00160357	0.00671401	0.0409806	1	0.98691	0.988384	0.989443	0.985333	0.985104	0.994445	0.997866	1	0.99974		0.0985266	0.988384	0.0996845
ACSS2	0.586491	0.091575	8.18622e-11	0.0787064	0.000157884	0.279201	9.2378e-05	0.917123	0.0294186	2.48224e-08	0.137477	0.000710333	0.014441	0.780191	0.193865		0.091575	0.917123	0.0998503
TNNI3K	0.100258	0.229907	6.71286e-06	0.0620587	0.0842954	0.391378	0.132361	0.999996	0.999994	0.0364508	0.163732	0.391378	0.071449	0.37158	1		0.100258	0.999996	0.100259
LTV1	0.745203	0.100139	0.0100262	0.992097	0.312482	0.686267	0.19566	0.998209	0.997511	0.519063	0.911715	0.999998	0.44381	0.925891	0.980339		0.100139	0.998209	0.100318
TEX38	0.75613	0.133358	0.143721	0.185768	0.125871	0.0230777	0.157461	0.229738	0.120668	0.000699201	0.00073121	0.000622733	1	0.999252	0.999156		0.0230777	0.229738	0.100452
GP9	0.922232	0.0997417	0.992028	0.141205	0.527554	0.84169	0.969209	0.56877	0.918166	0.369572	0.772547	0.475784	0.242262	0.861894	0.825395		0.0997417	0.992028	0.100543
RAB3C	0.744122	0.0939495	0.0117858	0.36521	0.00822311	0.283135	0.00984381	0.932983	0.000400109	1.93707e-05	0.335704	0.000217183	2.84712e-08	0.103302	1.60916e-05		0.0939495	0.932983	0.100698
C2orf78	0.361136	0.0250547	0.0533995	0.2485	0.611408	0.053524	0.00655739	0.00732938	0.39299	1.75968e-05	0.000279305	0.0208613	0.944753	0.749513	0.669315		0.0250547	0.2485	0.100824
NSUN6	0.555439	0.641916	0.0504175	7.98542e-05	0.0419784	0.0830852	0.0015389	1.40083e-06	0.002575	0.823946	0.0254298	0.656696	0.250694	0.999672	0.285245		0.0830852	0.823946	0.100838
ZNF622	0.0943438	0.703694	0.0472207	0.276157	0.994748	0.324131	0.68231	0.934966	0.934966	0.290906	0.927442	0.983462	0.42491	0.42491	0.976213		0.0943438	0.934966	0.100906
HEATR5B	0.773079	0.193062	1.66807e-08	0.508577	0.0389375	0.0513346	1.87476e-06	0.452733	0.0826518	0.00225409	0.429019	0.0437002	0.00531248	0.178304	0.671348		0.0513346	0.508577	0.100938
COX10	0.110015	0.0162937	1.41876e-21	0.000284707	7.3601e-09	0.000208681	9.34041e-16	0.00206148	5.89236e-10	8.54319e-19	0.000242945	1.15852e-08	0.000941462	0.562636	0.00954814		0.000208681	0.00206148	0.101229
FCGR1A	0.299037	0.101347	0.123758	0.997643	0.550596	0.386615	0.138271	0.488803	0.192698	0.0444663	0.21482	0.0709268	0.190298	0.991967	0.585588		0.101347	0.997643	0.101587
HSCB	0.84279	0.0581224	0.570373	0.0930332	0.906526	0.477166	0.241295	0.0480859	0.43531	0.424648	0.106703	0.367001	0.438718	0.893806	0.25373		0.0581224	0.570373	0.101903
DPEP3	0.344949	0.100666	0.288399	0.206934	0.0528547	0.436213	0.986779	0.960125	0.740002	0.404183	0.475164	0.0823307	0.913468	0.359427	0.33609		0.100666	0.986779	0.102014
NPIPB3	0.545735	0.0583698	0.106694	0.00920266	0.803373	0.870981	0.572139	0.0554949	0.586647	0.557592	0.371928	0.274653	0.464417	0.538505	0.373092		0.0583698	0.572139	0.10202
GAPDHS	0.963454	0.102248	0.226853	0.750597	0.936151	0.832797	0.875463	0.930067	0.910554	1	0.334819	0.815577	0.56897	0.972777	0.878954		0.102248	1	0.102248
AS3MT	0.10228	0.144644	0.921061	1	0.044944	0.999996	0.991333	0.379007	0.716302	0.957475	0.352967	0.907582	0.991764	0.338987	0.0862642		0.10228	1	0.10228
CDKL4	0.0222471	0.000388419	0.00122629	0.00379709	0.0126447	0.486726	8.96166e-05	0.000879366	0.00316128	1.32407e-07	5.75989e-07	2.29589e-05	0.992922	0.95463	0.833368		0.000388419	0.00379709	0.102294
WDR83	0.0821181	0.811084	0.512509	0.323565	0.125634	0.435454	0.511653	0.0437214	0.644583	0.29754	0.801086	0.459482	0.0525977	0.527799	0.0206503		0.0821181	0.801086	0.102508
HSF2	0.102566	1	0.774662	0.999998	0.993865	0.116453	0.934811	0.170739	0.904009	0.719063	1	0.998808	0.762476	1	0.997413		0.102566	1	0.102566
TRAPPC6A	0.809453	0.10175	0.951469	0.760913	0.582679	0.583385	0.991956	0.719425	0.650466	0.352967	0.0953836	0.485607	0.378833	0.518942	0.378833		0.10175	0.991956	0.102575
ARL14EPL	0.983411	0.100381	0.196618	0.000862836	0.103263	0.431753	0.790891	0.0563329	0.0858864	0.668761	0.977064	0.322368	3.93313e-05	0.0125097	0.0447585		0.100381	0.977064	0.102738
C8orf74	0.0590172	0.370552	0.0368319	0.54617	1.60825e-06	0.966496	0.103719	0.0660572	0.00725386	0.574386	0.349713	0.000778399	0.636551	0.0204526	0.0078839		0.0590172	0.574386	0.102748
KRBOX1	0.999995	0.0873629	0.165411	0.479515	0.810377	0.307935	0.444208	0.832592	0.984409	0.849662	0.409567	0.125879	0.851264	0.0702573	0.585772		0.0873629	0.849662	0.102821
SH2D7	0.101002	0.783039	0.976527	0.85109	0.441161	0.19806	0.383532	0.752046	0.0181181	0.980898	0.959811	0.179095	0.901666	0.445228	0.241112		0.101002	0.980898	0.102969
H1FOO	0.119213	0.0214164	0.00203573	0.0179304	0.000837217	0.951839	0.019807	0.207635	4.35802e-06	0.00251752	0.0607434	4.17845e-07	0.725724	0.00418771	0.0109318		0.0214164	0.207635	0.103145
TBC1D21	0.201666	0.103366	0.147212	0.174906	0.961964	1	1	1	0.999351	1	1	0.99174	1	0.999276	0.98143		0.103366	1	0.103366
ARRDC1	0.0680053	0.597007	0.0562302	0.00688517	0.36011	0.607397	0.00590613	0.656644	0.0992067	0.0150001	0.222698	0.475112	0.0177297	0.523328	0.477119		0.0680053	0.656644	0.103565
FASTKD1	0.961328	0.414494	0.0241522	0.981312	0.113182	0.102904	0.0571757	0.534862	0.025954	0.053492	0.993427	0.627846	0.133708	0.823694	0.505248		0.102904	0.993427	0.103585
AC069063.2	0.114713	0.976213	0.135699	0.13267	0.889526	0.0970269	0.715409	0.936528	0.241707	0.35268	0.201313	0.999802	0.768841	0.707742	0.460685		0.0970269	0.936528	0.103603
RP11-77K12.1	0.831363	0.229961	0.0275003	0.264218	0.999937	0.0970269	0.0289171	0.201313	0.473932	0.831363	0.936528	0.158462	0.96218	0.0204462	0.362166		0.0970269	0.936528	0.103603
ADCK5	0.615223	0.103639	0.00157961	0.111483	0.000949559	0.885005	0.30842	0.765839	0.0882766	0.937125	1	0.389206	0.72814	0.936155	0.251754		0.103639	1	0.103639
AGO1	0.403526	2.0495e-06	2.49115e-20	2.64522e-09	2.18792e-11	0.000121651	6.70988e-10	1.97398e-05	3.80928e-07	1.24257e-29	1.00018e-19	1.06889e-20	5.62079e-09	0.0173805	0.000497249		2.0495e-06	1.97398e-05	0.103826
ZNF510	0.0242748	0.53468	0.00126073	0.233668	0.010425	0.85059	0.00481498	0.0478512	0.000831239	0.00436156	0.0407161	0.000830689	0.382246	0.223419	0.136587		0.0242748	0.233668	0.103886
MED11	0.745851	0.0759712	0.00101908	0.0687912	0.0255502	0.444526	0.151647	0.729865	0.353356	0.0033523	0.0921606	0.0345582	0.973889	1	0.999784		0.0759712	0.729865	0.104089
NEUROD6	0.0776181	0.493584	0.000200878	0.000475293	0.507593	0.0468659	0.343018	0.450222	0.508304	0.0166971	0.0232889	0.28073	0.999998	0.0245746	0.0466753		0.0468659	0.450222	0.104095
OR2M5	0.637725	0.134272	0.0585848	0.0993142	0.0124014	0.0331825	0.0652765	0.318683	0.00604409	0.0126473	0.103689	0.571021	0.998112	0.634557	0.64497		0.0331825	0.318683	0.104124
RIPK3	0.996953	0.104241	5.42175e-05	0.0419432	0.119336	0.555547	0.00705197	0.272303	0.485177	0.390238	0.997792	0.995164	0.952503	0.944084	0.999961		0.104241	0.997792	0.104472
RNPC3	0.0398115	0.863856	0.00203042	5.14602e-06	0.950226	0.18882	0.00025822	4.77051e-07	0.0382916	0.379616	0.03047	0.681743	0.00897902	9.30062e-08	4.64353e-13		0.0398115	0.379616	0.104873
SUGT1	0.110977	0.0845649	5.91212e-11	0.0453009	0.0225979	0.984357	0.000910784	0.805852	0.962168	0.00375972	0.664468	0.56438	2.28692e-07	1.62213e-05	0.8653		0.0845649	0.805852	0.104938
USP41	0.104918	0.41621	0.419687	0.993981	0.0561494	0.810421	0.646051	0.0893548	0.96479	0.999606	0.545645	0.701797	0.305283	0.664042	0.0849166		0.104918	0.999606	0.104959
DGCR14	0.944245	0.0643179	0.179975	0.294914	0.0537315	0.149298	0.611982	0.554568	0.146688	0.17515	0.359951	0.292872	0.998218	0.803154	0.958653		0.0643179	0.611982	0.105098
MRGPRG	0.0480037	0.914171	0.171104	0.0844451	0.692349	0.0541531	0.0528354	0.456611	0.338987	0.227404	0.0377544	0.532672	0.135864	0.483892	0.573152		0.0480037	0.456611	0.10513
PFAS	0.321238	0.0468352	8.14517e-06	0.325659	3.91677e-07	0.996487	0.0378959	0.445028	0.0010931	0.00730789	0.384725	0.000170029	0.00501201	0.38611	0.000220313		0.0468352	0.445028	0.105241
TGM6	0.870266	0.105577	0.575495	0.985491	0.84959	0.914868	0.994062	1	0.948583	0.977566	0.848783	0.996589	0.997321	0.982086	0.783907		0.105577	1	0.105577
MTHFS	0.798885	0.080501	2.40888e-06	0.175339	2.44624e-08	0.802996	0.0422031	0.761655	0.000530538	0.000549258	0.265604	4.49194e-06	0.0830639	0.0258018	0.000618813		0.080501	0.761655	0.105692
ZNF703	0.0313455	0.330687	0.0141074	0.296214	0.000450978	0.595957	0.0991901	0.0855955	0.000129131	0.109992	0.196194	0.000349246	0.988211	0.037305	0.226192		0.0313455	0.296214	0.10582
SLC22A17	0.0504175	0.695416	0.00805974	0.0216357	0.635986	0.426985	0.473633	0.108811	0.723771	0.0964232	0.0561083	0.801875	0.227296	0.585149	0.670204		0.0504175	0.473633	0.106449
ZNF121	0.900379	0.105588	0.694498	0.991574	0.298626	0.336701	0.937631	0.946092	0.341591	0.166814	0.0751695	0.0129633	0.867711	0.192278	0.632492		0.105588	0.991574	0.106485
SYN2	0.148073	0.0953525	0.0158948	0.315556	9.90608e-07	0.38645	0.165974	0.894354	0.000224162	0.000411968	0.0404246	5.68254e-07	0.931335	0.00468262	0.00166154		0.0953525	0.894354	0.106616
C2orf50	0.041705	0.0736845	3.12678e-09	0.00678503	0.0216622	0.726677	0.00283872	0.390757	0.539408	4.3979e-06	0.0238202	0.102728	0.253636	0.0906188	0.819784		0.041705	0.390757	0.106729
RP11-347C12.3	0.776226	0.28073	0.907582	0.359019	0.503883	0.0970269	0.42491	0.736069	0.84382	0.42491	0.736069	0.84382	0.615966	0.779628	0.736069		0.0970269	0.907582	0.106907
DEFA6	0.999984	0.107218	1	1	0.800072	0.518686	0.996088	1	0.994232	0.128706	0.353189	0.997256	0.999998	0.678896	0.949507		0.107218	1	0.107218
GOLGA8Q	0.0887935	0.569806	3.96831e-06	0.000802613	0.0187759	0.999853	0.827485	0.306275	0.465099	0.276305	0.764189	0.179632	0.204565	0.904775	0.459942		0.0887935	0.827485	0.107305
EIF2B1	0.726986	2.39621e-07	4.65958e-22	1.44949e-10	2.95445e-07	3.04222e-05	8.88487e-14	2.22948e-06	9.3227e-05	6.75871e-41	1.09264e-21	1.66056e-16	0.173477	0.0283037	0.791016		2.39621e-07	2.22948e-06	0.107479
RP11-403P17.5	0.634439	0.585269	0.190335	0.151466	0.992185	0.100254	0.00924558	0.00761234	0.825675	0.844953	0.932727	0.314638	1	0.0256668	0.0154717		0.100254	0.932727	0.107485
STUB1	0.0161839	0.263201	9.61329e-07	2.5977e-05	1.89746e-06	0.459819	0.150368	0.1457	0.244665	0.0297533	0.0205939	0.0776748	0.999991	0.939203	0.708954		0.0161839	0.150368	0.107628
CDK2AP2	0.0862054	0.220428	0.0187309	0.108838	0.0788234	0.997108	0.800301	0.296716	0.237142	0.537403	0.533561	0.404525	0.17116	0.139208	0.991549		0.0862054	0.800301	0.107716
NLRP10	0.107964	1	0.0416947	0.97535	0.218699	0.198355	1	0.865566	0.519662	0.104025	0.995243	0.31194	0.730027	0.451798	0.855179		0.107964	1	0.107964
PRR25	0.347253	0.467289	0.743447	0.122587	0.0790778	0.100084	0.844111	0.0189473	0.0113646	0.703581	0.926935	0.751655	0.179053	0.111843	0.984468		0.100084	0.926935	0.107973
SYNGR4	0.712406	0.698234	0.547834	0.963663	0.999309	0.107329	0.0792715	0.461273	0.964943	0.986069	0.91562	0.530264	0.935531	0.464439	0.935788		0.107329	0.986069	0.108846
LTBP3	0.144714	0.0896338	0.0242079	0.369425	0.0412848	0.848764	0.320743	0.817354	0.390113	0.10585	0.548943	0.176785	0.964705	0.128724	0.289382		0.0896338	0.817354	0.109663
RETN	0.107886	0.874588	0.898088	0.319481	0.923477	0.842022	0.842022	0.0495737	0.992302	0.983161	0.198668	0.999311	0.562227	0.999311	0.775583		0.107886	0.983161	0.109734
NLRP9	0.806984	0.32239	0.261703	0.912584	0.0467663	0.10833	0.0499571	0.231192	0.0144577	0.874123	0.98667	0.608908	0.997116	0.904934	0.519791		0.10833	0.98667	0.109793
VAMP4	0.0652843	0.411369	0.0091141	0.00118486	0.440356	0.207655	0.000192454	2.77613e-05	0.133379	0.593662	0.326743	0.594226	0.000141487	0.00049328	1.40036e-05		0.0652843	0.593662	0.109969
HIST1H2BH	0.230756	0.109474	0.995428	0.897244	0.706519	0.90124	0.45755	0.980473	0.861894	0.518942	0.985745	0.585747	0.739918	0.973158	0.994331		0.109474	0.995428	0.109977
ANKRD7	0.50198	0.108683	0.562145	0.988041	0.193951	0.999687	0.590746	0.402494	0.19326	0.636129	0.0963964	0.0775332	0.709314	0.0900466	0.599619		0.108683	0.988041	0.109998
FBXW2	0.854776	0.0556807	6.80641e-05	0.090965	0.100206	0.0197331	0.00524198	0.179245	0.0879342	7.05056e-08	0.000177655	0.000166711	0.0898267	0.247401	0.572257		0.0197331	0.179245	0.11009
HCFC1R1	0.110244	0.705122	0.013254	0.414693	0.594671	0.967938	1	0.999992	0.999998	0.632165	0.999875	0.99991	0.996889	0.992426	1		0.110244	1	0.110244
MIF	0.106102	0.927489	0.0986533	0.489013	0.0333683	0.437095	0.0964509	0.678193	0.13953	0.961078	0.944586	0.420289	0.236596	0.907158	0.324508		0.106102	0.961078	0.110398
SLC25A30	0.1019	0.952519	2.73965e-08	0.0515598	1.22956e-05	0.354899	0.0212573	0.921753	0.2112	3.94705e-05	0.126074	0.000686341	0.0758486	0.67124	0.428348		0.1019	0.921753	0.11055
CLDND2	0.122092	0.976267	0.684431	0.236963	0.097429	0.0811997	0.189765	0.24226	0.020706	0.734154	0.222024	0.187684	0.334513	0.540248	0.192806		0.0811997	0.734154	0.110603
DCUN1D5	0.110301	0.22606	0.996441	0.895984	0.0546265	0.887409	0.0712683	0.0275029	0.000177706	0.183586	0.0580439	0.00108546	0.925964	0.059739	0.658055		0.110301	0.996441	0.110695
HPCA	0.983012	0.111132	0.04937	0.819096	0.406115	0.229082	0.212902	0.788968	0.614422	0.999765	0.478189	0.995674	0.335887	0.996021	0.644583		0.111132	0.999765	0.111158
IL6ST	0.825802	0.0776317	0.000195926	0.629203	0.014822	0.815427	7.15019e-05	0.698315	0.00256655	1.08292e-08	0.0748741	1.44662e-05	0.0180143	0.834694	0.0825594		0.0776317	0.698315	0.11117
HSH2D	0.020952	0.318312	2.87943e-12	1.47331e-07	2.87849e-07	0.211937	0.047077	0.18842	0.00299151	4.09058e-06	0.000592482	0.00079105	0.979034	0.0115353	0.0340269		0.020952	0.18842	0.111199
MYOZ2	0.302024	0.0233046	2.28676e-10	0.00372966	4.70913e-05	0.16932	0.000143959	0.209556	0.0180482	2.26397e-11	0.0122584	1.55016e-05	0.0424565	0.448635	0.518452		0.0233046	0.209556	0.11121
S100A6	0.583385	0.110569	0.0706551	0.00537529	0.9271	0.994866	0.993926	0.260478	0.900336	0.768573	0.484271	0.639439	0.134565	0.685436	0.137469		0.110569	0.993926	0.111245
FAM73A	0.563809	0.045366	0.0950766	0.140247	0.0499895	0.113798	0.100126	0.406944	0.0245026	3.59954e-05	0.00169059	3.19537e-05	0.158111	0.331206	0.250156		0.045366	0.406944	0.11148
KIF15	0.862732	0.0674479	0.000249899	0.000514351	0.326849	0.430117	0.00774734	0.042736	0.919317	0.381521	0.603942	0.674689	0.777548	0.108088	0.177325		0.0674479	0.603942	0.111679
TMEM209	0.996326	0.207267	0.0166173	0.974149	0.260761	0.108916	0.0233907	0.919092	0.321125	0.360102	0.706607	0.0107153	0.566906	0.287002	0.348791		0.108916	0.974149	0.111807
HIST2H3D	0.736069	0.10749	0.195716	0.961034	0.260601	0.736069	0.622586	0.779628	0.779628	0.0349105	0.152026	0.152026	0.484801	0.0368924	0.976213		0.10749	0.961034	0.111849
TMED6	0.110756	0.867822	0.00105145	0.356791	0.515677	0.680502	0.650881	0.712753	0.489944	0.109778	0.989065	0.995808	0.614394	0.769152	0.999847		0.110756	0.989065	0.11198
UBB	0.338039	0.706265	0.00469564	0.308628	0.0950825	0.079422	0.148991	0.708513	0.863419	0.000115303	0.119985	0.0306343	0.21632	0.473906	0.649592		0.079422	0.708513	0.112097
NR2E3	0.0966055	0.534132	0.29444	0.725855	0.073365	0.135744	0.296012	0.656562	0.0339585	0.861299	0.560166	0.103987	0.86487	0.369891	0.198824		0.0966055	0.861299	0.112163
TP53I13	0.0572621	0.686848	3.14234e-07	0.000276703	1.71913e-14	0.164136	0.0691581	0.508335	3.21601e-06	3.88014e-05	0.00265682	2.56926e-11	0.991933	0.00464931	0.00501816		0.0572621	0.508335	0.112646
KCNK18	0.112916	0.564944	0.996249	0.99995	0.999024	0.748931	0.298399	0.0678446	0.994909	0.976665	0.539798	1	0.995169	1	0.90937		0.112916	0.99995	0.112921
AUTS2	0.0911227	0.0320338	0.079561	6.17644e-05	0.103416	0.757027	0.283188	0.00217373	0.0840314	0.0939604	0.000913771	0.0114809	0.169684	0.107518	0.0392797		0.0320338	0.283188	0.113118
BAG4	0.0482927	0.0751781	1.20388e-09	1.58988e-05	0.000103494	0.612299	0.193174	0.425131	0.968369	0.0144959	0.168521	0.21059	0.00190823	0.289677	0.192551		0.0482927	0.425131	0.113595
ARFRP1	0.0169234	0.870597	3.44971e-12	1.16826e-06	1.50407e-06	0.166181	0.00063718	0.148748	0.0517114	5.65625e-08	0.000102261	0.000121285	0.441755	0.658846	0.985418		0.0169234	0.148748	0.113772
SDR16C5	0.118188	0.113467	0.0230871	0.996746	0.0259687	0.999924	0.000177423	0.37196	0.000551574	0.000123618	0.400736	0.000237128	0.0539049	0.774217	0.0442763		0.113467	0.996746	0.113838
RP11-343C2.11	0.113861	0.857678	0.0478364	0.26384	0.43863	0.801679	1	1	1	0.731271	0.997191	0.992092	1	0.998632	1		0.113861	1	0.113861
FGD6	0.135609	0.0203092	1.96742e-24	1.38651e-05	2.35799e-06	0.000451345	7.22598e-12	0.00393308	0.00588032	4.2268e-24	8.90182e-07	1.76825e-07	0.000639237	0.0187249	0.186739		0.000451345	0.00393308	0.114756
CCDC42B	0.906363	0.0765035	1.63586e-05	1.50966e-08	2.84057e-05	0.68231	0.664152	0.570172	0.587829	0.180527	0.0200991	0.127167	0.25033	0.979359	0.991039		0.0765035	0.664152	0.11519
RPL18A	0.07375	0.279208	5.10702e-06	0.00081967	0.0250386	0.977269	0.0929104	0.639811	0.593767	0.00873809	0.357565	0.364678	0.65763	0.25145	0.968211		0.07375	0.639811	0.115268
GPR68	0.114021	0.312741	0.294085	0.621722	0.290631	0.714378	0.874485	0.968971	0.66287	0.428421	0.988715	0.739379	0.837444	0.983765	0.409421		0.114021	0.988715	0.115323
ESYT1	0.747627	0.1143	0.452048	0.904543	0.82042	0.880623	0.990755	0.946883	0.9852	0.316927	0.778775	0.998593	0.590898	0.919232	0.999428		0.1143	0.990755	0.115367
EGFL8	0.243879	0.467709	0.00855623	0.000915291	0.00199584	0.0651428	0.56212	0.157654	0.130778	0.00616177	0.000943808	0.00107516	0.348432	0.535874	0.0884172		0.0651428	0.56212	0.115888
RBBP8NL	0.0201428	0.235747	1.1271e-06	1.2141e-05	0.0858641	0.610427	0.173129	0.0720802	0.997144	0.00264729	0.00512877	0.928733	0.998238	0.0913678	0.0799479		0.0201428	0.173129	0.116345
RNASEH2B	0.441199	0.0360733	0.00612341	0.094879	0.42729	0.392909	0.143814	0.309914	0.841137	0.0419878	0.0456167	0.0689747	0.874745	0.257838	0.524916		0.0360733	0.309914	0.116398
PADI1	0.0901898	0.696826	0.000102521	0.198536	2.52323e-07	0.551862	0.327344	0.576369	0.00140373	0.0216367	0.772819	5.91689e-05	0.448752	0.0995004	0.00354867		0.0901898	0.772819	0.116702
RELL1	0.0327036	0.282454	0.00152551	0.00982234	0.0203045	0.235056	0.0525042	0.25324	0.263463	0.279975	0.0972129	0.306335	0.0529654	0.748871	0.819459		0.0327036	0.279975	0.116809
LETM2	0.106817	0.974765	0.120065	0.346138	0.559522	0.489297	0.0541562	0.302337	0.234478	0.644747	0.912966	0.865394	0.973258	0.992594	0.973678		0.106817	0.912966	0.117
TIMM23	0.118122	0.114178	0.0333247	0.472459	0.0802627	0.928955	0.100629	0.975309	0.995833	0.472225	0.969899	0.847054	0.46483	0.0702563	0.697405		0.114178	0.975309	0.117069
PTH2	0.17773	0.114342	0.143627	0.967143	0.154735	0.652079	0.135474	0.976213	0.976213	0.0529222	0.705183	0.909275	0.241707	0.0468659	0.84382		0.114342	0.976213	0.117128
OR51J1	0.0624066	0.584732	0.15188	0.150045	0.205124	0.691582	0.53193	0.401265	0.23212	0.46435	0.401167	0.404274	0.999991	0.47414	0.680914		0.0624066	0.53193	0.117321
POLH	0.587243	0.745687	0.259992	0.331027	0.013755	0.083265	0.709388	0.290696	0.0703904	0.244706	0.281193	0.0139715	0.963199	0.486044	0.641056		0.083265	0.709388	0.117376
SLC4A1	0.00522412	0.369319	3.67849e-08	0.00171769	0.0436683	0.0402893	0.00040876	0.0444191	0.193665	1.33117e-05	0.0182917	0.139925	0.530716	0.559813	0.996885		0.00522412	0.0444191	0.11761
OR10G8	0.809778	0.117626	0.914487	0.999982	0.995043	0.129944	0.524308	0.857756	0.992052	0.0165816	0.217527	0.971593	0.993137	0.770927	0.997678		0.117626	0.999982	0.117628
RPL38	0.533495	0.049622	0.0892923	0.117018	0.078462	0.022211	0.0194851	0.0277509	0.0738502	0.0158266	0.188788	0.175878	0.220362	0.13835	0.928446		0.022211	0.188788	0.117651
LRRC53	0.459361	0.496378	0.311421	0.00291805	0.00450114	0.0520365	0.441048	0.415214	0.464753	0.0221136	0.000231988	0.000379977	0.000403346	0.000894733	1		0.0520365	0.441048	0.117984
ETV2	0.0897905	0.194487	0.00114615	0.101642	0.00137303	0.996853	0.0518683	0.574985	0.0462111	0.152641	0.760601	0.0595648	0.95898	0.996893	0.712359		0.0897905	0.760601	0.118052
PTGER1	0.13886	0.113776	0.0100334	0.0135527	0.238561	0.999991	0.864964	0.90285	0.99716	0.699951	0.962998	0.999361	0.736819	0.999112	0.884062		0.113776	0.962998	0.118148
ZNF416	1	0.0995667	0.701258	0.430116	0.983755	0.27261	0.75919	0.616678	0.999259	0.0122169	0.8427	0.870194	0.44344	0.487657	0.990462		0.0995667	0.8427	0.118152
WNT7B	0.749046	0.0411314	0.000687516	0.158893	6.84134e-12	0.0188031	0.00945881	0.00885247	2.38677e-14	1.43657e-08	0.0543724	2.58551e-10	0.000426574	2.73787e-10	2.1963e-06		0.0188031	0.158893	0.118338
MRPL15	0.118348	0.646428	0.330089	0.770782	0.162713	0.862197	0.999962	0.814595	0.0611129	0.814595	0.977086	0.227097	0.809557	0.0662901	0.0662901		0.118348	0.999962	0.118352
TTPA	0.0705584	0.895625	3.22692e-08	0.000166966	2.06423e-05	0.0606592	0.269468	0.512345	0.268542	0.000635292	0.00745328	0.00124185	0.869338	0.122061	0.611377		0.0606592	0.512345	0.118395
SURF4	0.0550648	0.315167	1.71924e-09	1.9518e-07	1.86766e-05	0.737768	0.332009	0.464859	0.243577	0.00286333	0.00686687	0.0561856	0.654838	0.00874616	0.137584		0.0550648	0.464859	0.118455
PLEKHA2	0.550399	0.394292	3.04774e-15	0.00669137	0.00363439	0.0463751	6.58132e-05	0.391401	0.405187	4.67937e-06	0.028677	0.0130258	2.24563e-06	0.000153753	0.993941		0.0463751	0.391401	0.118485
SLC22A9	0.118659	0.97909	0.00117853	0.885349	0.289752	0.198644	0.317272	0.270553	0.819496	0.0235421	1	0.785849	0.0312372	0.315679	0.893469		0.118659	1	0.118659
LSM12	0.112777	0.113257	0.00492538	1.86955e-05	0.00635027	0.705183	0.949775	0.112777	0.630366	0.341794	0.00878287	0.266802	0.0132412	0.880845	0.00380918		0.112777	0.949775	0.118741
TFAP2E	0.132754	0.0586064	0.00160767	1.80468e-05	0.065025	0.710612	0.376351	0.0169273	0.551278	0.49333	0.0269217	0.328849	0.522387	0.816869	0.249222		0.0586064	0.49333	0.118797
EIF3H	0.013265	0.0198941	3.4369e-11	3.32993e-08	2.16172e-08	0.602469	0.00063246	0.00517751	0.0127352	0.0228599	0.111562	0.0041498	0.639806	0.447126	0.186566		0.013265	0.111562	0.118902
POC1B	0.00329778	0.379381	6.07842e-07	9.07485e-05	0.00254938	0.10812	2.34e-07	0.0277005	0.00081253	0.000262598	0.0139103	0.0289633	0.0102185	0.425106	0.109289		0.00329778	0.0277005	0.119051
GTF3C1	0.51182	0.0679097	0.14789	0.566928	0.423721	0.230372	0.233112	0.308254	0.149001	0.0400384	0.0211624	0.0427137	0.978626	0.996701	0.957016		0.0679097	0.566928	0.119785
ANKRD45	0.0964074	0.319713	0.624054	0.739872	0.845257	0.919657	0.148569	0.376292	0.00841525	0.325258	0.804423	0.0505876	0.727939	0.06933	0.456425		0.0964074	0.804423	0.119847
SIN3A	0.204946	0.0191258	7.13221e-06	0.159562	0.0947993	0.192524	6.60628e-05	0.10292	0.01424	1.33415e-09	0.000193194	0.000230417	0.160989	0.0627038	0.186994		0.0191258	0.159562	0.119864
WDR78	0.119987	0.771305	0.017417	0.463289	0.0640608	0.487747	0.989499	0.99958	0.986224	0.272133	0.827905	0.169067	0.981396	0.999382	0.938881		0.119987	0.99958	0.120038
SMIM24	0.388364	0.230448	0.022838	0.0567381	0.126243	0.101497	0.00155013	0.00441214	0.010189	0.781273	0.844927	0.983687	0.999059	0.663501	0.81035		0.101497	0.844927	0.120125
TMIGD2	0.120151	0.999996	0.609562	0.480606	0.446435	0.350843	0.446448	1	0.0296857	0.906699	0.769754	0.360301	0.84576	0.31311	0.0920986		0.120151	1	0.120151
SNTA1	0.791386	0.107317	0.892231	0.21929	0.29009	0.333748	0.67433	0.164846	0.640655	0.0625788	0.0470594	0.78974	0.586994	0.319737	0.159131		0.107317	0.892231	0.120279
PPDPF	0.145017	0.88665	0.0209504	0.341621	6.11549e-11	0.120662	0.991845	0.999984	5.00214e-11	0.0178375	0.307642	3.13752e-06	0.965863	3.35956e-15	1.31229e-05		0.120662	0.999984	0.120664
CUL1	0.112313	0.278607	6.46258e-05	0.218096	8.01014e-05	0.68995	0.252891	0.756787	0.161397	0.198085	0.930194	0.149374	0.0144293	0.945629	0.0368852		0.112313	0.930194	0.120742
ARFGEF1	0.919676	0.103637	0.0584186	0.198545	0.00015619	0.0554511	0.218957	0.457997	0.00222222	0.00231699	0.0185292	3.50711e-06	0.984402	0.151745	0.17715		0.0554511	0.457997	0.121073
OCLM	0.121123	0.614885	0.402809	0.634689	0.487348	0.83599	0.954731	0.988258	0.101794	1	0.961888	0.412963	0.995637	0.292027	0.501678		0.121123	1	0.121123
UMOD	0.802363	0.121225	1.31014e-05	0.0251654	0.106722	0.956266	0.0199611	0.523745	0.638026	0.247937	0.999374	0.533457	0.748706	0.638426	0.814554		0.121225	0.999374	0.121301
TMEM145	0.11338	0.724302	0.19242	0.221596	0.00104977	0.433309	0.934428	0.642809	0.286647	0.478535	0.588756	0.0301474	0.377496	0.0389615	0.0304724		0.11338	0.934428	0.121337
DYNLL2	0.0465223	0.640073	5.72149e-08	3.23434e-05	0.0612177	0.469836	0.0141076	0.383101	0.903177	0.000288907	0.0110261	0.451421	0.0157168	0.00305835	0.111264		0.0465223	0.383101	0.121436
BEST2	0.930335	0.0977869	0.400167	0.317335	0.710028	0.43585	0.729652	0.746935	0.751021	0.804732	0.797879	0.264334	0.968744	0.390759	0.261322		0.0977869	0.804732	0.121515
OR2T7	0.145124	0.999966	0.557637	0.60147	1.37822e-07	0.117774	0.226704	0.0251224	0.00024949	0.45109	0.96702	1.2517e-06	0.840334	0.000150314	0.00046306		0.117774	0.96702	0.121791
CHCHD3	0.117694	0.24877	5.19631e-06	0.0636074	0.0724607	0.839316	0.0266717	0.965976	0.415339	0.000146837	0.565512	0.191629	0.0406432	0.0767898	0.732659		0.117694	0.965976	0.12184
FGF4	0.106367	0.501981	4.02902e-06	0.0495306	0.0497075	0.743309	0.000402373	0.872686	0.163991	3.58603e-05	0.315887	0.044825	0.110911	0.0735767	0.717501		0.106367	0.872686	0.121885
PAGR1	0.0794832	0.947334	0.0195216	3.14298e-05	0.0650998	0.281106	0.651763	0.287923	0.277847	0.178658	0.00140973	0.117951	0.165053	0.964044	0.0685481		0.0794832	0.651763	0.121951
MYH11	0.0778265	0.852591	9.42284e-07	0.0263545	0.000523038	0.533064	0.00858852	0.635186	0.0579097	9.7261e-05	0.101808	0.00340034	0.39949	0.399407	0.205123		0.0778265	0.635186	0.122526
PRKAB1	0.113472	0.993113	0.0135766	2.52828e-05	0.00118837	0.156355	0.92536	0.0736085	0.0352155	0.023033	0.000206283	0.00322837	0.0181425	0.00974126	9.41471e-05		0.113472	0.92536	0.122625
TRMT2A	0.783744	0.356087	0.00181208	0.276471	9.60051e-10	0.0525788	0.172442	0.24052	3.42872e-06	5.05368e-05	0.42876	1.67128e-09	0.10804	0.00429603	9.66524e-06		0.0525788	0.42876	0.12263
CMTM4	0.0016248	0.349023	1.10685e-12	1.2068e-08	3.71766e-07	0.000221356	0.000783617	0.00180124	0.0318248	8.93888e-09	7.24776e-07	9.04091e-07	0.138072	0.00702462	0.000697414		0.000221356	0.00180124	0.12289
IGFBP1	0.123213	0.133731	0.176586	0.231596	0.87293	1	0.998127	0.999927	0.474223	0.99978	0.999998	0.417287	1	0.370906	0.430597		0.123213	0.999998	0.123213
HSPC047	0.198367	0.0626706	0.354199	0.364179	0.135474	0.68231	0.450108	0.463755	0.669315	0.508505	0.496492	0.615966	1	0.823319	0.79606		0.0626706	0.508505	0.123245
TAF9	0.0874645	0.975954	0.000215398	0.000208919	0.0023682	0.24909	0.709154	0.554679	0.374484	0.00841072	0.0107184	0.0380562	0.348613	0.606723	0.0279683		0.0874645	0.709154	0.123336
CKS1B	0.267916	0.114087	0.628884	0.336452	0.702777	0.812412	0.0361665	0.924746	0.18444	0.248643	0.749753	0.398891	0.36249	0.374926	0.740812		0.114087	0.924746	0.123372
GATSL2	0.123686	0.544907	0.983669	0.187182	0.847213	0.999351	0.699483	0.999075	0.863466	0.964558	0.975421	0.901471	0.720651	0.991163	0.823777		0.123686	0.999075	0.1238
ABHD3	0.123469	0.196311	0.00213146	0.0458513	0.594853	0.972953	0.0550666	0.883136	0.381391	0.0439293	0.995927	0.62007	0.0948374	0.186879	0.733699		0.123469	0.995927	0.123974
LTK	0.881477	0.0644281	0.305693	0.488336	0.0118317	0.622433	0.0872174	0.518119	0.00230037	0.26401	0.452741	0.00738513	0.999476	0.341707	0.155426		0.0644281	0.518119	0.12435
RGL2	0.12362	0.160816	0.0020522	0.153929	0.325129	0.99062	0.424936	0.985182	0.3498	0.48458	0.994093	0.695636	0.821218	0.848218	0.691983		0.12362	0.994093	0.124355
CTC-260F20.3	0.116703	0.422617	0.094758	0.297993	0.264536	0.318348	0.509875	0.413185	0.135474	0.641369	0.937491	0.820972	0.246568	0.624887	0.971359		0.116703	0.937491	0.124484
ANAPC10	0.823777	0.114956	0.490149	0.923283	0.575833	0.312853	0.757866	0.627706	0.540156	0.00248542	0.0837922	0.00156109	0.604287	0.888789	0.662547		0.114956	0.923283	0.124508
FTL	0.999942	0.115437	0.00267125	0.00381585	1	0.520992	0.0662325	0.0365039	1	0.925818	0.609019	0.663899	0.999998	0.159547	0.140543		0.115437	0.925818	0.124687
AKT3	0.640242	0.112209	0.0818531	0.065069	5.2016e-06	0.198155	0.897163	0.437297	0.0132697	0.100599	0.00515763	0.00199636	0.064886	0.000648868	2.07543e-06		0.112209	0.897163	0.125071
THBS3	0.125147	0.999945	0.814921	0.999806	0.319457	0.23064	0.589707	0.340682	0.0139414	0.883212	0.998623	0.38095	0.767353	0.061853	0.536165		0.125147	0.999806	0.125172
SPTBN4	0.124581	0.738169	0.00117172	0.433077	0.686147	0.472008	0.611664	0.993754	0.210721	0.0293714	0.856464	0.871249	0.508428	0.0145455	0.509817		0.124581	0.993754	0.125364
TMEM235	0.0937768	0.913161	0.0252881	0.0344015	0.645845	0.0403125	0.320343	0.000157251	0.233381	0.0122159	0.00638921	0.716498	5.73839e-05	0.0236199	0.0112321		0.0403125	0.320343	0.125842
RRAD	0.247305	0.584965	0.140959	0.494072	0.592128	0.110569	0.235032	0.877378	0.0716651	0.180968	0.274918	0.326726	0.750512	0.073094	0.569853		0.110569	0.877378	0.126022
DPM2	0.116778	1	0.00808526	0.497058	0.0932072	0.174916	0.130457	0.926474	0.352477	0.00687219	0.338405	0.0559972	0.915283	1	0.985037		0.116778	0.926474	0.126046
C15orf26	0.134196	0.446905	0.745924	0.0271219	0.685043	0.094063	0.1746	0.00276334	0.170818	0.111911	0.182181	0.95875	0.458539	0.604391	0.671922		0.094063	0.745924	0.126103
LRRN4CL	0.00615612	0.590217	2.2394e-15	1.98804e-07	1.67835e-06	0.391105	0.000160587	0.0487746	0.26368	6.88265e-07	0.000837784	0.0154252	0.0341022	0.00672831	0.502825		0.00615612	0.0487746	0.126216
PPP1R3E	0.705705	0.311246	0.0338086	0.245774	0.268698	0.0713547	0.00130083	0.0312812	0.188342	0.317153	0.564469	0.683066	0.503393	0.0158547	0.381217		0.0713547	0.564469	0.12641
CALCA	0.126792	0.925697	0.00457775	0.0219578	0.00221965	0.827796	0.999475	1	0.857617	0.347935	0.434367	0.120046	1	0.932894	0.972793		0.126792	1	0.126792
CFAP20	0.0843507	0.964722	0.18785	0.445654	0.619044	0.510639	0.027657	0.287836	0.217293	0.329779	0.664765	0.764363	0.998147	0.972925	0.99115		0.0843507	0.664765	0.126888
PAPOLA	0.00586806	0.908104	0.000512605	0.000133289	0.00042866	0.0793103	0.00515407	0.00990432	0.17864	0.0461374	0.00101264	0.014009	0.0362166	0.608054	0.0199281		0.00586806	0.0461374	0.127187
SFXN1	0.0855629	0.348698	4.0432e-15	2.82042e-06	1.55355e-15	0.00238754	5.76442e-07	0.0187702	3.19431e-08	1.67419e-10	1.06691e-07	1.07805e-16	0.00324227	0.000194132	0.00139079		0.00238754	0.0187702	0.127198
WDSUB1	0.98614	0.12721	1	0.999995	0.716793	0.593834	0.998622	0.99954	0.968995	0.127453	0.596715	0.999915	0.999233	0.703558	0.978121		0.12721	1	0.12721
VPS72	0.108085	0.602449	0.849575	0.694156	0.43758	0.613925	0.328156	0.0763314	0.0761992	0.167637	0.103639	0.0580052	0.985442	0.778578	0.831064		0.108085	0.849575	0.127222
EIF2AK3	0.13329	0.0325146	0.255489	0.0308493	0.148907	0.340123	0.00127588	9.36897e-05	0.00194486	0.000159771	1.15645e-05	0.000413458	0.884664	0.796978	0.999994		0.0325146	0.255489	0.127264
AL109659.1	0.999759	0.13267	0.71942	0.703845	0.814595	0.12078	0.926248	0.948468	0.68371	0.112353	0.118398	0.166876	0.962768	0.346731	0.919749		0.12078	0.948468	0.127342
AC104532.2	0.924223	0.123886	0.541292	0.969899	0.527364	0.592098	0.43531	0.821437	0.902816	0.140035	0.622804	0.217448	0.534416	0.30294	0.640599		0.123886	0.969899	0.127731
PAK1IP1	0.540365	0.0992436	0.71495	0.110615	2.05949e-05	0.626135	0.776609	0.573912	6.23343e-05	0.659308	0.191949	6.95296e-07	0.349634	6.69685e-06	0.0695735		0.0992436	0.776609	0.127791
BLNK	0.714652	0.125425	0.408538	0.692136	0.19437	0.476616	0.367621	0.981448	0.48436	0.454462	0.932562	0.987569	0.620852	0.444831	0.997888		0.125425	0.981448	0.127796
RXFP3	0.127268	0.765617	0.839418	0.819841	0.0451017	0.712633	0.590869	0.994748	0.951757	0.672291	0.979014	0.225062	0.999886	0.286234	0.961034		0.127268	0.994748	0.127939
TMEM202	0.124765	0.306342	0.973368	0.805694	0.594371	0.777963	0.400594	0.0615007	0.0393752	0.862197	0.123581	0.132776	0.826995	0.470069	0.999659		0.124765	0.973368	0.128178
LGR5	0.230545	0.0830705	0.0082039	0.00126687	0.569304	0.862663	0.648053	0.273304	0.855321	0.0748621	0.128266	0.865526	0.718966	0.33904	0.297165		0.0830705	0.648053	0.128185
PDE1A	0.993863	0.116678	4.93613e-13	0.909646	4.29681e-12	0.527964	7.08307e-12	0.503178	1.74554e-11	3.43141e-16	0.0122405	2.42598e-15	5.59189e-11	0.0718457	8.28993e-11		0.116678	0.909646	0.128267
UQCRC2	0.363407	0.128332	0.469016	0.438384	0.95363	0.868599	0.99996	0.416611	0.498116	0.909257	0.311128	0.405611	0.609747	0.870259	0.885678		0.128332	0.99996	0.128337
TCTN1	0.669589	0.0585482	0.00974639	0.45593	0.62386	0.289703	0.00864993	0.222369	0.884996	8.68323e-07	0.00163184	0.0379581	0.545301	0.0753297	0.527071		0.0585482	0.45593	0.128415
TMEM88	0.12842	0.994382	0.0507441	0.858692	0.975994	0.394429	0.00895023	0.893806	0.148167	0.214722	0.999844	0.888339	0.423828	0.767676	0.921387		0.12842	0.999844	0.12844
C1orf35	0.107376	0.804836	0.179998	0.764432	0.195388	0.369772	0.0739349	0.196115	0.0964779	0.83581	0.394041	0.204465	0.487237	0.302164	0.937362		0.107376	0.83581	0.128469
DSN1	0.00431827	0.00201682	1.48443e-17	3.42544e-07	0.00310136	0.603257	1.07403e-05	0.0156966	0.360928	1.62327e-06	0.0156731	0.0272455	0.931091	0.0822288	0.647401		0.00201682	0.0156966	0.128488
RAB27B	0.118983	0.898216	0.443983	0.924445	0.30081	0.454626	0.185853	0.0848679	0.862035	0.83906	0.415378	0.812631	0.457941	0.431331	0.117068		0.118983	0.924445	0.128707
SOCS7	0.510479	0.0386597	2.95892e-17	0.000331793	1.23704e-07	0.334221	1.15232e-05	0.180942	0.0141715	0.000112937	0.300148	0.0353618	0.0035775	0.179096	0.589676		0.0386597	0.300148	0.128802
SRRT	0.925146	0.0642037	0.0793578	0.0282004	0.0894882	0.0102502	0.0126331	0.0594399	0.0747901	0.0210913	0.0278698	0.0447494	0.980198	0.79319	1		0.0102502	0.0793578	0.129164
RNF14	0.638996	0.512307	5.48533e-07	0.0722658	0.00335298	0.114088	0.003994	0.882562	0.251202	3.06312e-06	0.00732808	0.000499933	0.0228041	0.0150877	0.902044		0.114088	0.882562	0.12927
TCF3	0.852315	0.0596452	0.00239609	0.200784	2.86276e-05	0.741836	0.0371768	0.460688	0.000505856	0.000560621	0.0959102	2.06388e-05	0.922293	0.135807	0.0473413		0.0596452	0.460688	0.12947
ALDH2	0.126828	0.257806	0.448109	0.25373	0.730032	0.850735	0.418971	0.626908	0.968186	0.979541	0.680628	0.946943	0.811417	0.777084	0.669176		0.126828	0.979541	0.129477
MVD	0.255358	0.00576148	2.11471e-07	0.000639445	3.40861e-09	0.0480142	9.79616e-05	0.0444834	7.74288e-07	9.00142e-06	0.0029892	7.91734e-08	0.4	0.0408397	0.0211429		0.00576148	0.0444834	0.12952
JAKMIP1	0.0587018	0.498789	5.10255e-11	0.0647743	1.71944e-07	0.276225	4.77118e-06	0.452732	7.33182e-05	2.8756e-05	0.257712	0.000256745	0.0121493	0.548065	0.0251447		0.0587018	0.452732	0.129661
CMTM8	0.128612	0.423139	0.0541377	0.982425	0.844332	0.991333	0.835337	0.991494	0.347594	0.835337	0.991494	0.588756	0.894792	0.33355	0.823407		0.128612	0.991494	0.129716
GHDC	0.341528	0.0828834	0.281378	0.484574	0.355807	0.998908	0.335336	0.63802	0.411979	0.0846189	0.282283	0.238342	0.305125	0.162437	0.959955		0.0828834	0.63802	0.129907
BLVRB	0.105071	0.432342	7.23811e-05	0.0107537	1.01413e-05	0.889277	0.476229	0.808712	0.0987122	0.0700819	0.35802	0.0138417	0.683121	0.714108	0.681727		0.105071	0.808712	0.129923
PRPF38B	0.0932194	0.951303	0.0164995	0.279348	0.0132504	0.293936	0.667424	0.71637	0.370818	0.0813504	0.426159	0.182205	0.510421	0.514145	0.502966		0.0932194	0.71637	0.130128
PLCZ1	0.912441	0.130181	0.701185	0.95921	0.577189	0.549228	0.725407	1	0.568289	0.0364931	0.573662	0.0482011	0.89216	0.957891	0.628412		0.130181	1	0.130181
ERVV-1	0.120656	0.28378	0.0025123	0.00169077	0.378525	0.999957	0.213233	0.298148	0.0697218	0.822894	0.92654	0.392053	0.778085	0.0903105	0.0259307		0.120656	0.92654	0.130222
ATG4D	0.890764	0.11894	0.147714	0.185569	0.0695009	0.914247	0.398679	0.354833	0.389787	0.911898	0.908153	0.0202733	0.999996	0.00685991	0.0112301		0.11894	0.911898	0.130432
OR2H2	0.248643	0.130541	0.35515	0.998949	0.999149	0.963358	0.113831	0.368927	0.739279	0.147206	0.22788	0.569954	0.932935	0.693756	1		0.130541	0.998949	0.130678
RP4-559A3.7	0.118959	0.721223	3.95102e-05	0.00345072	0.000920242	0.299901	0.374138	0.906609	0.38736	0.010649	0.0264828	0.0164323	1	1	0.999844		0.118959	0.906609	0.131213
POLR3G	0.258225	0.0332249	0.059136	0.252314	0.0319467	0.811281	0.0133063	0.102916	0.774795	0.0332127	0.176091	0.915615	0.000157114	0.000854089	0.0804106		0.0332249	0.252314	0.131681
GP5	0.157062	0.734948	0.000242413	0.293433	2.09959e-05	0.0689159	0.00400479	0.523148	0.0023163	0.000408606	0.213799	2.43837e-05	0.19957	0.331654	0.00626165		0.0689159	0.523148	0.131733
MUTYH	0.791599	0.131784	0.403588	0.188244	0.703857	0.841955	0.269088	0.673664	0.992917	0.0240526	0.999931	0.697682	0.245654	0.853447	0.983052		0.131784	0.999931	0.131793
MRGPRF	0.103125	0.329642	0.00743614	0.693947	0.0481906	0.999982	0.0336613	0.659821	0.0947535	0.0405618	0.782193	0.0985765	0.683022	0.999999	0.785039		0.103125	0.782193	0.131841
TNNC1	0.130724	0.404404	0.120656	0.404404	0.0869939	0.260601	0.198367	0.821437	0.395067	0.991494	0.10749	0.055893	0.0662901	0.0192891	0.97381		0.130724	0.991494	0.131846
ATL2	0.570825	0.0648781	2.85135e-10	0.0750552	0.0767585	0.929857	2.39425e-05	0.491012	0.277614	9.27179e-06	0.323114	0.190819	0.0415639	0.0995786	0.99988		0.0648781	0.491012	0.132131
RP11-176H8.1	0.0599733	0.180591	1.53433e-05	0.0378974	0.0156193	0.790897	0.0214972	0.453373	0.184507	0.00383681	0.170009	0.0639173	0.0692272	0.999776	0.284432		0.0599733	0.453373	0.132282
MBD2	0.0159442	0.0827731	2.1246e-16	1.47271e-14	2.10121e-07	0.465187	0.120424	0.0350462	0.430248	0.000366789	0.000324244	0.00475071	7.78772e-05	0.00504925	1.14979e-05		0.0159442	0.120424	0.132401
ZC3HAV1L	0.152819	0.120587	0.00813887	0.0822265	0.296957	0.976722	0.910464	0.893411	0.393585	0.799624	0.787372	0.315271	0.999999	0.906706	0.994281		0.120587	0.910464	0.132446
RGS19	0.964812	0.101353	0.000422491	0.658192	0.0403875	0.523547	0.00518184	0.762916	0.0949185	3.27853e-05	0.155085	0.0038958	0.243907	0.952212	0.641166		0.101353	0.762916	0.132849
GPS2	0.0175628	0.693878	0.000872145	0.00733631	0.939266	0.498265	0.0140971	0.0056692	0.0289229	0.112758	0.132131	0.530169	0.998278	0.158717	0.220387		0.0175628	0.132131	0.13292
HTR1A	0.58388	0.130103	0.978765	0.973293	0.26359	0.177991	0.481172	0.944676	0.376576	0.748612	0.167218	0.0205009	0.89559	0.179325	0.575117		0.130103	0.978765	0.132926
NMD3	0.0709339	0.00186146	2.49586e-12	0.00159476	0.000146267	0.361808	1.28695e-08	0.0139989	9.46317e-05	4.97893e-09	0.00741039	2.31453e-05	0.178301	0.00338742	0.0445103		0.00186146	0.0139989	0.132972
SWI5	0.257341	0.0432889	6.41007e-06	0.0491244	0.00413271	0.217498	0.0406634	0.325435	0.180616	2.46011e-06	0.00933642	0.000460105	0.343243	0.672624	0.963313		0.0432889	0.325435	0.133019
CAMSAP3	0.226525	0.11495	0.00404063	0.127272	0.00720785	1	0.245166	0.851796	0.0081539	0.094105	0.863873	0.00612237	0.503825	0.240249	0.0290324		0.11495	0.863873	0.133063
LAT	0.336053	0.102316	0.00456788	0.364155	0.0283912	0.994191	0.0559484	0.767943	0.122593	0.00524852	0.258562	0.0217082	0.940991	0.432733	0.397023		0.102316	0.767943	0.133233
PARS2	0.939862	0.497932	0.0174251	0.999669	0.0621837	0.133702	0.200049	0.999997	0.322521	0.000351079	0.532998	0.0172597	0.0814258	0.995909	0.332763		0.133702	0.999997	0.133703
RP11-724O16.1	0.582934	0.809557	0.991494	0.991494	0.43531	0.13267	0.460685	0.460685	0.460685	0.991494	0.669176	0.135474	0.534416	0.10749	0.534416		0.13267	0.991494	0.133808
NT5M	0.682056	0.0350886	0.0622883	0.0941102	0.521808	0.936528	0.175891	0.0677005	0.359422	0.261679	0.261223	0.474011	0.999995	0.334572	0.515215		0.0350886	0.261679	0.13409
AIF1	0.134234	0.540414	0.999567	0.519863	0.963756	0.897716	0.583529	1	0.636373	0.992437	0.944805	0.959158	0.915746	0.999998	0.921211		0.134234	1	0.134234
C17orf61-PLSCR3	0.134245	0.915415	0.00483833	0.25373	0.00264726	0.656673	0.999681	0.921387	0.258705	0.622804	1	0.260601	0.893806	0.241295	0.135474		0.134245	1	0.134245
KRTAP2-2	0.377531	0.161305	1.65378e-07	9.16264e-13	0.541468	0.0316119	0.00197575	1.75875e-06	0.677883	0.234454	0.00240207	0.249608	0.00573022	0.00331111	2.70638e-07		0.0316119	0.234454	0.134832
ORC1	0.487582	0.134642	0.487582	0.434399	0.391836	0.264632	0.997944	0.949529	0.749713	0.687879	0.861048	0.999983	0.994331	0.949316	0.944757		0.134642	0.997944	0.134919
SLC50A1	0.0760607	0.871909	0.0316402	0.303949	0.00961225	0.315855	0.173766	0.501573	0.11084	0.0884461	0.563187	0.02665	0.897914	0.173766	0.402888		0.0760607	0.563187	0.135054
MIF4GD	0.300699	0.108838	0.599705	0.675078	0.460544	0.999411	0.222725	0.625609	0.999973	0.34554	0.805197	0.966435	1	0.347018	0.776278		0.108838	0.805197	0.13517
THAP11	0.126408	0.065483	0.335295	0.482894	0.879701	0.224968	0.184218	0.0499398	0.321105	0.0814333	0.0413794	0.170618	0.780751	0.990478	0.826995		0.065483	0.482894	0.135605
RP11-190A12.7	0.934966	0.167768	0.976213	0.640599	0.167768	0.13267	0.934966	0.582934	0.13267	0.167768	0.289041	0.289041	0.640599	0.167768	0.289041		0.13267	0.976213	0.135903
RTCB	0.0163177	0.795492	1.44172e-06	5.7453e-06	7.4715e-10	0.475711	0.119987	0.109757	0.00151445	0.00480095	0.00231622	5.0689e-06	0.988298	0.0923102	0.423955		0.0163177	0.119987	0.135996
RPS18	0.943874	0.136237	0.116543	0.593948	0.444727	0.465857	0.715455	0.998596	0.846449	0.155135	0.591665	0.190292	0.774972	0.17943	0.713594		0.136237	0.998596	0.136428
ZNF599	0.0841487	0.008337	0.00275116	0.0325946	0.000240537	0.00704889	0.00897147	0.051656	0.000455191	1.10731e-08	4.05338e-06	8.25856e-10	0.963687	0.0495905	0.156501		0.00704889	0.051656	0.136458
DNMT3L	0.114957	0.838848	0.593673	0.28203	0.643188	0.566766	0.0940549	0.702127	0.109021	0.33063	0.840768	0.384159	0.0494851	0.140035	0.921387		0.114957	0.840768	0.136728
ZNF428	0.287734	0.136244	1.44875e-05	0.0427867	0.0205708	0.743647	0.00435808	0.719686	0.0535541	0.000143449	0.996443	0.0278651	0.00153823	0.283702	0.0168606		0.136244	0.996443	0.13673
NOL12	0.98069	0.0662424	2.05204e-08	0.0268099	0.000419964	0.280827	4.35663e-05	0.131952	0.0145724	0.000967254	0.484227	0.0395394	0.171486	0.0331119	0.894712		0.0662424	0.484227	0.1368
GRID2	0.98978	0.135389	0.56494	0.776392	0.132044	0.226229	0.96934	0.988495	0.285908	0.217307	0.117837	0.0578329	0.917622	0.750721	0.698618		0.135389	0.988495	0.136965
FAM180B	0.923683	0.0908228	0.28294	0.364305	0.843631	0.226542	0.203178	0.662684	0.986195	0.00144142	0.021573	0.415122	0.570652	0.241198	0.895351		0.0908228	0.662684	0.137053
CORO7-PAM16	0.137338	0.76923	0.316899	0.125183	0.150273	0.215778	0.999999	0.999064	0.998523	0.447349	0.141534	0.160383	0.916728	0.856709	1		0.137338	0.999999	0.137339
ZP2	0.435225	0.992097	0.860545	0.927779	0.932166	0.137367	0.0594297	0.123941	0.72847	0.999999	1	0.993903	0.999998	0.999685	0.941768		0.137367	1	0.137367
SLC5A2	0.353128	0.651216	0.781145	0.076403	0.158628	0.127188	0.0507614	0.00162291	0.056943	0.925347	0.189885	0.319716	0.683754	0.296278	0.731052		0.127188	0.925347	0.137449
HIBADH	0.0286384	0.321795	3.32959e-05	0.0942503	0.357029	0.509187	0.00786492	0.208129	0.00676402	3.7364e-06	0.00359652	0.0258607	0.289517	0.0173937	0.616299		0.0286384	0.208129	0.137599
RP11-468E2.2	0.129804	0.335874	0.94275	0.915337	0.999879	0.779628	0.0962053	0.241707	0.241707	0.0852808	0.615966	0.615966	0.655991	0.978087	0.996876		0.129804	0.94275	0.137686
FBXO48	0.264426	0.0912925	0.498634	0.306423	0.477619	0.994962	0.34898	0.662998	0.836428	0.0769108	0.107668	0.429013	0.158129	0.380017	0.644327		0.0912925	0.662998	0.137697
DCAF8	0.464317	0.469486	0.00940413	0.699067	0.723719	0.106826	0.000206871	0.774809	0.505687	0.00580146	0.253543	0.150011	0.00876333	0.135202	0.989266		0.106826	0.774809	0.137874
KIAA1958	0.0754869	1.71794e-11	2.00913e-16	1.2456e-10	0.00275484	6.04303e-05	4.21387e-23	1.52236e-13	0.000190101	2.6301e-42	6.61173e-26	5.13582e-13	0.050479	6.85718e-11	1.3426e-08		1.71794e-11	1.2456e-10	0.137921
MRPS25	0.0269994	0.00560105	5.00137e-07	1.53223e-05	0.000156373	0.150197	0.0405095	0.00369374	0.0877236	3.19672e-05	0.00501468	0.00100087	0.00877364	0.922333	0.015813		0.00560105	0.0405095	0.138265
FUCA2	0.138341	0.955198	0.249858	1	0.692338	0.656177	0.746569	0.740263	0.087252	0.250832	0.998718	0.618121	0.854437	0.226413	0.882152		0.138341	1	0.138341
IFNAR2	0.110094	0.999971	0.496375	0.774452	0.00782479	0.261649	0.534607	0.19791	0.0505371	0.549091	0.795596	0.0259723	0.397668	0.306349	0.063582		0.110094	0.795596	0.13838
FOXB2	0.411944	0.113263	0.411944	0.818356	0.345587	0.786417	0.786417	0.191545	0.786417	0.186197	0.141653	0.786417	0.421257	0.786417	0.524591		0.113263	0.818356	0.138403
EHBP1	0.138561	0.43604	0.00147817	0.546751	0.21432	0.928364	0.0644673	0.997795	0.587005	0.289636	0.708054	0.208445	0.180837	0.364103	0.435692		0.138561	0.997795	0.138867
PRPSAP1	0.998393	0.116573	0.00336369	0.553268	0.0543825	0.188095	0.033819	0.838869	0.171296	4.5686e-07	0.00356991	0.000164801	0.567686	0.00546561	0.0452076		0.116573	0.838869	0.138964
SAMHD1	0.104662	0.499647	2.99365e-10	1.56968e-06	8.98288e-07	0.0133975	0.00994926	0.0964033	0.0644356	2.69663e-09	3.73474e-07	1.1314e-06	0.71701	0.15198	0.201395		0.0133975	0.0964033	0.138974
KIAA1045	0.0803912	0.311661	2.71542e-08	0.00136972	0.0830531	0.0233265	0.00648623	0.16765	0.910706	1.07534e-05	0.000134604	0.00114699	0.326126	0.00129058	0.27551		0.0233265	0.16765	0.139139
EMCN	0.5704	0.138463	0.176756	0.903113	0.968776	0.845093	0.994767	0.901987	0.382418	0.584113	0.143879	0.0166981	0.195745	0.0232605	0.615985		0.138463	0.994767	0.139191
TTC21A	0.0811838	0.998328	0.00189393	0.35434	0.0700703	0.382911	0.359783	0.268538	0.297589	0.0678348	0.582856	0.326772	0.843835	0.438015	0.991791		0.0811838	0.582856	0.139286
C11orf91	0.0847006	0.888011	7.9034e-08	5.89858e-08	0.00129422	0.0882512	0.607981	0.524039	0.874943	6.8502e-06	4.75726e-06	0.00932285	0.999614	0.00759212	0.00324777		0.0847006	0.607981	0.139315
PGBD4	0.132172	0.688576	0.00128172	0.004528	0.00647551	0.160389	0.948508	0.0044002	0.00131896	0.0383999	0.0420907	0.0261194	8.67989e-06	2.72675e-07	0.622644		0.132172	0.948508	0.139347
SAFB2	0.113387	0.652191	0.510737	0.517446	1.55692e-30	0.217178	0.552884	0.812114	3.14067e-17	0.529313	0.224142	3.82639e-23	0.870736	2.99467e-19	6.53231e-14		0.113387	0.812114	0.139619
PRKDC	0.128297	0.104772	0.00120129	0.0742075	0.122004	0.846962	0.452078	0.749414	0.334283	0.284442	0.717683	0.294491	0.569791	0.769025	0.982649		0.104772	0.749414	0.139805
TOMM40L	0.539667	0.0351714	4.18662e-05	0.000138292	0.00432659	0.423965	0.0630293	0.0612178	0.0480946	0.251298	0.0652699	0.000339033	0.989005	0.0565044	0.370494		0.0351714	0.251298	0.139959
SPTBN2	0.583024	0.221973	0.833066	0.265848	0.999875	0.135774	0.697626	0.148791	0.679894	0.645606	0.968401	0.51582	0.68247	0.999896	0.54491		0.135774	0.968401	0.140205
KCNH2	0.139158	0.413005	0.0843183	0.285884	0.819915	0.999764	0.734941	0.712683	0.998622	0.992205	0.33523	0.999996	0.448384	0.997591	0.672325		0.139158	0.992205	0.140252
WNT6	0.208475	0.140254	0.999896	0.347129	0.951144	0.477975	0.633396	0.0525036	0.47226	0.672612	0.116277	0.370477	0.561705	0.996738	0.859162		0.140254	0.999896	0.140269
C11orf86	0.24181	0.990091	0.507627	0.824896	0.714843	0.115792	0.0909221	0.399505	0.136306	0.416813	0.779838	0.882822	0.999999	0.594171	0.993711		0.115792	0.824896	0.140371
SPACA4	0.849588	0.14044	0.564664	0.162713	0.560652	0.975868	0.998581	0.996876	0.889526	0.999661	0.999957	0.928955	0.897244	0.777084	0.889526		0.14044	0.999957	0.140446
CHPF	0.517833	0.140173	0.000169909	0.720188	0.00600752	0.999841	0.0113752	0.985251	0.238176	0.0171179	0.997864	0.559237	0.192288	0.993653	0.319827		0.140173	0.997864	0.140474
C9orf153	0.304471	0.109914	0.780302	0.693726	0.469097	1	0.593664	0.603534	0.937473	0.1464	0.163357	0.402561	0.999995	0.876673	0.99963		0.109914	0.780302	0.140861
LY9	0.0565523	0.000241554	3.85937e-40	1.77079e-07	1.20242e-08	0.234665	2.53564e-21	0.00171464	0.0003222	3.2688e-23	0.00134795	0.000139469	1.17309e-06	0.000515161	0.646727		0.000241554	0.00171464	0.140877
ILF2	0.168171	0.0943438	0.0349105	0.178527	0.0294946	0.983551	0.592098	0.0622837	0.790719	0.669176	0.0541531	0.749078	0.020504	0.985745	0.00748291		0.0943438	0.669176	0.140985
TTLL11	0.0575515	0.577833	5.31061e-05	0.000351141	0.00857977	0.574654	0.407521	0.205433	0.301958	0.0179027	0.0150096	0.0470347	0.993088	0.554219	0.985568		0.0575515	0.407521	0.141223
CIB1	0.140903	0.998712	0.997364	0.993773	0.049022	0.176339	0.158883	0.262699	0.0859103	0.792233	0.871599	0.0163844	0.999999	0.136933	0.213536		0.140903	0.997364	0.141275
KRT33B	0.399687	0.141375	0.774215	0.672117	0.235465	0.999966	0.99433	0.994506	0.999357	0.671355	1	0.896375	0.999062	0.895689	0.843754		0.141375	1	0.141375
FXYD7	0.918408	0.137908	0.939629	0.944398	0.800835	0.803193	0.974574	0.96533	0.294443	0.249891	0.305634	0.0347594	1	0.840271	0.983533		0.137908	0.974574	0.141506
ERV3-1	0.0114735	0.028044	3.0977e-21	1.06263e-06	3.82616e-69	0.969433	3.95917e-07	0.0808882	4.8497e-53	1.28321e-09	0.0189272	1.95818e-56	0.0344154	1.60442e-37	5.54599e-43		0.0114735	0.0808882	0.141844
GPR137	0.240681	4.37521e-09	3.07417e-08	2.90016e-12	0.000913976	9.97728e-06	2.12811e-10	2.45112e-14	1.66663e-05	5.57787e-18	3.20437e-21	2.16656e-13	0.0934347	0.0680339	0.000511431		4.37521e-09	3.07417e-08	0.142322
CHODL	0.625908	0.0388925	0.0261436	0.00471425	0.0749926	0.262693	0.272248	0.0482215	0.984926	0.0400944	0.005942	0.0969057	0.374713	0.0857461	0.00714319		0.0388925	0.272248	0.142857
MRPL33	0.930136	0.142924	0.0551324	0.996467	1	0.848462	0.254182	0.999996	0.738301	0.884287	0.447478	0.249982	0.313238	0.137106	0.993407		0.142924	0.999996	0.142925
BFAR	0.982407	0.137041	0.51933	0.958184	0.401931	0.425009	0.522676	0.752294	0.925082	0.0243843	0.0905307	0.0964135	0.99617	0.985225	0.973641		0.137041	0.958184	0.143022
DNAJC11	0.902316	0.139629	0.00835271	0.243406	0.600775	0.967505	0.207328	0.975768	0.464497	0.162688	0.974072	0.275538	0.951096	0.0545678	0.340661		0.139629	0.975768	0.143097
KLHL8	0.856582	0.0199629	8.84887e-08	0.00228308	0.0200445	0.0171836	7.81966e-06	0.120068	0.0238014	4.66299e-16	2.03379e-05	9.67265e-07	0.0249043	0.0281152	0.00931716		0.0171836	0.120068	0.143115
RFX2	0.00239984	0.0200207	4.41665e-06	4.05998e-09	8.4352e-08	0.655262	0.000406424	0.0167682	0.00128225	0.00011398	0.00442472	1.45606e-05	0.0655129	0.206101	0.0490334		0.00239984	0.0167682	0.143118
GGH	0.287558	0.577216	0.00124588	0.521516	7.29187e-06	0.0981681	0.0521278	0.685852	0.00289738	0.000349561	0.0506023	0.000229679	0.175658	0.0128263	0.00907521		0.0981681	0.685852	0.143133
GATAD2B	0.0384158	0.308179	0.000355792	2.70477e-08	0.0113403	0.00700968	0.00101605	2.52766e-06	0.00029257	0.048915	0.00345669	0.221338	0.000150712	0.286888	0.042873		0.00700968	0.048915	0.143303
AAMP	0.999799	0.132988	0.225934	0.779037	0.728498	0.224968	0.543429	0.926621	0.936233	0.00623268	0.0706577	0.0783205	0.999509	0.640785	0.968465		0.132988	0.926621	0.143519
CYB5D1	0.242868	0.569863	9.26531e-16	0.00303861	1.34713e-06	0.0188436	2.12132e-09	0.131279	0.00069511	6.24879e-14	0.00213041	5.06118e-06	0.00200872	0.209013	0.289421		0.0188436	0.131279	0.143539
C9orf142	0.901954	0.513943	0.116645	0.998959	0.496609	0.143722	0.129652	0.999761	0.999995	0.941769	0.236154	0.0486712	0.135081	0.0164105	0.930513		0.143722	0.999761	0.143756
PITPNM1	0.144023	0.74205	0.333416	0.475724	0.498911	0.992413	0.934429	0.933602	0.701144	0.985669	0.999634	0.99119	0.999802	0.999964	1		0.144023	0.999634	0.144076
CNGA4	0.144217	0.541312	0.999803	0.999982	0.965821	0.997493	0.604162	0.57075	0.999119	0.971455	0.960198	0.999998	0.990272	1	0.999985		0.144217	0.999982	0.14422
CLCA2	0.983455	0.144158	0.9114	0.875075	0.561316	0.719098	0.991075	0.998372	0.869458	0.706505	0.818179	0.997816	0.98981	0.811647	1		0.144158	0.998372	0.144393
OTOA	0.112227	0.0914904	0.330201	0.384563	0.66188	0.173706	0.632422	0.203536	0.665864	0.0208027	0.0123375	0.251752	0.574053	0.999995	0.867485		0.0914904	0.632422	0.144667
NOTCH4	0.953732	0.109298	0.00126904	0.177373	0.00143472	0.690239	0.0192978	0.755506	0.000517682	9.70419e-05	0.0631052	5.88252e-06	0.614896	0.00407995	0.0083062		0.109298	0.755506	0.144669
SIX5	0.144724	0.176497	0.0808945	0.31992	0.52082	1	1	0.999701	0.999884	1	0.999999	0.995359	0.999994	0.999998	0.99008		0.144724	1	0.144724
PPP1R2	0.390954	0.00927799	1.48366e-05	0.0599993	0.1061	0.138724	0.000619241	0.0640986	0.061717	2.04176e-09	0.000342953	9.39819e-05	0.00671463	0.0541847	0.00614895		0.00927799	0.0640986	0.144746
RGS5	0.830462	0.133672	0.00428383	2.78467e-05	0.102288	0.0591131	0.407588	9.15539e-05	0.0334779	1.96844e-05	2.56202e-05	0.0686273	7.96993e-12	5.79249e-06	7.52675e-06		0.0591131	0.407588	0.145031
ARMC12	0.744894	0.145567	0.859727	0.390362	0.765235	0.751165	0.998282	0.9529	0.999943	0.91601	1	0.999997	0.965484	0.998055	1		0.145567	1	0.145567
RDH14	0.693066	0.1225	0.0729823	0.0111396	0.961278	0.228367	0.524581	0.235032	1	0.587108	0.840925	0.732455	0.583353	0.731192	0.385984		0.1225	0.840925	0.145673
SPHK2	0.998673	0.0540617	0.000756926	0.312853	0.295022	0.379556	0.000685482	0.37111	0.668553	0.000169503	0.290047	0.0406408	0.0768763	0.233483	0.2792		0.0540617	0.37111	0.145675
HIST1H2BJ	0.14087	0.688086	0.966354	0.821673	0.156537	0.739918	0.0954096	0.438861	0.690059	0.231646	0.921566	0.421099	0.530679	0.0497906	0.948667		0.14087	0.966354	0.145774
OR10T2	0.145884	0.329639	1	0.856119	0.424767	0.999954	0.141291	0.0240466	0.0520812	0.306369	0.0586575	0.111606	0.972805	0.672935	0.875389		0.145884	1	0.145884
PC	0.133823	0.196086	0.22817	0.673392	0.480809	0.197985	0.804616	0.205505	0.86946	0.0307096	0.916759	0.382145	0.136907	0.996673	0.794318		0.133823	0.916759	0.145974
CNOT8	0.588324	0.464559	0.0586234	7.4839e-05	0.516994	0.0766451	0.524591	0.012104	0.108828	0.0237499	0.016205	0.809285	0.0178613	0.00387715	0.000291888		0.0766451	0.524591	0.146104
GPR37	1	0.126425	0.0680869	0.552631	0.36823	0.119482	0.244094	0.817118	0.665412	0.000697629	0.624752	0.0115851	0.218281	0.948479	0.464482		0.119482	0.817118	0.146223
BAI2	0.146943	0.342739	0.10757	0.104378	0.660683	0.999612	1	0.999947	0.588885	0.996938	0.935359	0.523605	0.999993	0.491296	0.341174		0.146943	1	0.146943
OR6K6	0.758959	0.147479	0.999976	0.6637	0.991385	0.783093	0.979041	0.999998	0.730526	0.465331	0.909515	0.119673	0.964915	0.915701	0.543674		0.147479	0.999998	0.147479
MFNG	0.506207	0.254902	0.000138028	0.365003	0.141638	0.0910653	0.080271	0.486739	0.495046	0.0622866	0.617068	0.26961	0.175007	0.206934	0.462376		0.0910653	0.617068	0.147578
RFC3	0.931283	0.147078	0.0928217	0.734855	0.0217341	0.251251	0.574538	0.996608	0.183845	0.0418778	0.728385	0.016845	0.774378	0.736215	0.238989		0.147078	0.996608	0.147579
HSD17B8	0.146781	0.710135	0.831422	0.513434	0.933565	0.992347	0.797317	0.992863	0.959003	0.5926	0.915226	0.833377	0.999669	1	0.999962		0.146781	0.992863	0.147836
RARA	0.0633406	0.0386568	0.000903916	3.51037e-05	0.00312006	0.805675	0.119949	0.182594	0.546421	0.260882	0.055781	0.128398	0.0206358	0.032843	0.593813		0.0386568	0.260882	0.148177
CYP21A2	0.112435	0.999797	0.630868	0.352848	0.414051	0.2184	0.234479	0.330515	0.293522	0.758639	0.266026	0.257066	0.428321	0.259044	0.957789		0.112435	0.758639	0.148207
SCX	0.815889	0.0831024	0.223026	0.0882315	0.450622	0.177548	0.56066	0.195569	0.504676	0.0766451	0.0541531	0.724871	0.934966	0.362589	0.156279		0.0831024	0.56066	0.148223
IER5L	0.106644	0.886385	0.0299136	0.0343034	0.00115152	0.820532	0.0303693	0.718049	0.557221	0.354295	0.1005	0.0230107	0.138691	0.0490107	0.692919		0.106644	0.718049	0.148519
VWCE	0.589655	0.640338	0.138161	0.736426	0.606296	0.148502	0.710976	0.385263	0.500414	0.0441742	0.999835	0.680453	0.199067	0.712712	0.875809		0.148502	0.999835	0.148526
PKD1L3	0.960556	0.0878364	0.0755539	0.076912	0.114256	0.0362089	0.240472	0.243455	0.285833	0.00454708	0.00521633	0.00541583	1	0.990839	0.998146		0.0362089	0.243455	0.148729
SSH3	0.505102	0.150253	0.112649	0.47447	0.979371	0.999999	0.999939	0.949617	0.999996	0.998732	0.799697	0.999238	0.980501	0.981351	0.986949		0.150253	0.999939	0.150262
NELFA	0.32442	0.487577	3.27287e-10	0.0255781	3.01369e-11	0.0725641	8.71491e-06	0.482264	7.283e-07	1.36122e-10	0.00437713	1.40098e-12	0.00692941	0.359949	0.000100887		0.0725641	0.482264	0.150465
B3GNT1	0.150587	0.955934	0.949756	0.945931	0.0425095	0.586887	0.642837	0.351116	0.334572	1	0.992522	0.0331236	0.999961	0.0588315	0.0550419		0.150587	1	0.150587
FAM166B	0.800509	0.150598	0.0654548	0.707401	0.960189	0.934244	0.838043	1	1	0.82091	0.99924	0.997082	0.69661	0.968268	0.997801		0.150598	1	0.150598
KL	0.122385	0.994391	0.00541758	0.298298	0.740421	0.443225	0.388947	0.811652	0.998401	0.0554638	0.657698	0.998851	0.985595	0.711104	0.998593		0.122385	0.811652	0.150785
MAFG	0.105848	0.674185	0.114458	0.193021	0.043397	0.963919	0.506216	0.55275	0.228195	0.682589	0.70128	0.351916	0.248071	0.0718717	0.966184		0.105848	0.70128	0.150935
WNK4	0.130564	0.130912	0.090587	0.862191	0.989384	0.564271	0.83576	0.333057	0.809717	0.834736	0.0644612	0.900445	0.211247	0.549083	0.558458		0.130564	0.862191	0.151433
TMEM82	0.915995	0.398283	0.000856819	0.208904	0.0136864	0.129419	0.0633259	0.854622	0.175754	0.00441769	0.0241498	0.0357739	0.773805	0.993505	0.93989		0.129419	0.854622	0.151434
BRD7	0.566064	0.349957	0.00299015	0.656891	5.43627e-22	0.143667	0.0922808	0.947076	6.38609e-16	0.00236674	0.0527649	2.733e-17	0.305472	1.98513e-10	8.85247e-13		0.143667	0.947076	0.151696
ZNF337	0.450371	0.146497	0.00454026	0.807447	0.311658	0.988185	0.00733991	0.965069	0.626245	0.00541828	0.652742	0.307814	0.211689	0.425163	0.999065		0.146497	0.965069	0.1518
AADAT	0.524677	0.739886	0.739445	0.859717	0.866437	0.147224	0.961556	0.969482	0.878945	0.181926	0.270156	0.563187	0.999973	0.994107	0.984439		0.147224	0.969482	0.151858
FAM231C	0.702864	0.152026	0.892754	0.569063	0.999971	0.897244	0.999806	0.998947	0.931906	0.317225	0.667737	0.357227	0.216624	0.730512	0.324517		0.152026	0.999806	0.152056
HNRNPUL2	0.957647	0.572365	0.621347	0.95939	0.259564	0.146119	0.108838	0.780162	0.0528488	0.86534	0.280199	0.835272	0.302533	0.918658	0.12595		0.146119	0.95939	0.152304
GLTP	0.28499	0.906232	2.82544e-05	0.0483242	0.0410923	0.116642	0.0310662	0.76577	0.00473974	1.68031e-05	0.0176741	0.0338804	0.309513	0.00445628	0.00302056		0.116642	0.76577	0.152321
NKAPL	0.990779	0.14967	0.615459	0.285892	0.964423	0.253947	0.982525	0.813033	0.88779	0.146099	0.0363744	0.998566	0.98841	0.897526	0.444076		0.14967	0.982525	0.152332
SCAMP4	0.0812628	0.0709568	0.00627192	3.48436e-07	7.70952e-08	0.597778	0.463906	8.8059e-06	0.000277729	0.0305907	9.39429e-07	0.000144705	1.00344e-10	7.33624e-07	1.08536e-16		0.0709568	0.463906	0.152955
LRRC10B	0.152984	0.87912	0.224632	0.195335	0.0977449	0.923049	0.709878	0.548429	0.943185	0.999664	0.996393	0.947537	0.999828	0.991006	0.951257		0.152984	0.999664	0.153035
OR2F1	0.997859	0.267189	0.9981	0.985105	1	0.152746	0.962577	0.824782	1	0.618988	0.996389	0.652464	0.999993	1	0.998597		0.152746	0.9981	0.153036
NTS	0.985419	0.336749	0.999998	1	1	0.153371	0.97119	0.999822	1	0.409503	0.554781	0.376471	0.999996	0.999978	1		0.153371	1	0.153371
MYL9	0.139716	0.645716	9.41985e-10	0.00120846	0.00398951	0.0263796	0.00146464	0.171998	0.152495	3.63867e-05	0.00274228	0.00225617	0.0288161	0.102832	0.984221		0.0263796	0.171998	0.153371
FAM110B	0.0609781	0.869075	1.60038e-06	1.35864e-07	4.31214e-06	0.715806	0.396295	0.0242381	0.0339272	0.0274802	0.00722189	0.0371779	0.00236963	0.0397235	0.103827		0.0609781	0.396295	0.15387
RLF	0.637687	0.147773	0.0945926	0.418591	0.659458	0.831068	0.763626	0.488748	0.567646	0.959681	0.146887	0.197531	0.0779409	0.316531	0.33876		0.147773	0.959681	0.153981
SUSD3	0.944719	0.0215693	6.89938e-08	1.33507e-05	0.909708	0.215974	7.17155e-05	0.000422582	0.999999	0.060191	0.140005	0.601582	0.996585	0.00742765	0.00815141		0.0215693	0.140005	0.154061
C1QTNF4	0.104073	0.889756	2.91709e-05	2.94306e-05	0.562936	0.826925	0.675395	0.34119	0.970822	0.0450548	0.0192338	1	0.897902	0.187951	0.0939357		0.104073	0.675395	0.154092
TAAR1	0.997263	0.363544	1	0.999716	0.999794	0.154229	0.941492	0.863103	1	0.798834	0.995532	0.325732	1	0.985124	0.93683		0.154229	1	0.154229
OR56B1	0.154302	1	0.677895	1	1	0.19994	0.990363	0.178135	0.24837	0.55734	1	1	0.62227	0.688278	1		0.154302	1	0.154302
TNNT1	0.0053785	0.189017	2.20555e-27	4.38743e-09	1.56913e-10	0.274432	8.3779e-09	0.0348371	0.00457502	1.28985e-14	8.58248e-05	4.3543e-06	0.0132402	0.00776053	0.548174		0.0053785	0.0348371	0.15439
NAGS	0.247345	0.154684	8.69319e-06	0.0852786	0.000556555	0.98491	0.0808467	0.99926	0.0380255	0.0384552	0.984656	0.0181026	0.528747	0.000963472	0.158157		0.154684	0.99926	0.154799
ACLY	0.99964	0.150854	0.849003	0.456258	0.310028	0.733621	0.972077	0.602558	0.303146	0.302922	0.14988	0.0467982	0.997668	0.676344	0.93759		0.150854	0.972077	0.155187
CACNG7	0.149176	0.448927	0.165642	0.50748	0.259682	0.38739	0.6824	0.183533	0.429911	0.221818	0.959084	0.280543	0.0481173	0.809557	0.26672		0.149176	0.959084	0.15554
PRDM6	0.798091	0.0401273	0.257954	7.29634e-10	0.0153689	0.356479	0.141726	2.70566e-07	0.0207448	0.00261435	1.41672e-06	0.262297	2.13181e-20	8.3491e-06	3.33378e-30		0.0401273	0.257954	0.15556
OR52B2	0.978697	0.139305	0.0181515	0.0151822	0.610235	0.0462668	0.297298	0.120104	0.9361	0.000332028	0.000103004	0.0762856	0.865638	0.982422	0.999912		0.0462668	0.297298	0.155624
AADACL4	0.689397	0.901471	0.597174	0.979956	0.978101	0.152842	0.170881	0.948451	0.915419	0.063457	0.615672	0.888425	0.869295	0.325885	0.787366		0.152842	0.979956	0.155969
DPY19L4	0.480129	0.0786981	0.0538579	0.035548	0.453271	0.639958	0.503502	0.154191	0.713273	0.00196047	0.00565129	0.0153239	0.805271	0.34331	0.224317		0.0786981	0.503502	0.156301
UBE2E2	0.253892	0.860764	0.00688446	0.0173745	0.000727826	0.156006	0.997114	0.484575	0.483206	0.0230625	0.0181128	0.0050819	0.0573693	0.128839	0.00266536		0.156006	0.997114	0.156458
FASN	0.49951	0.156413	0.32855	0.66443	6.92929e-05	0.753026	0.999388	0.177982	0.0120248	0.646229	0.0483587	0.00518712	0.142098	0.0225323	7.5611e-05		0.156413	0.999388	0.156508
STX11	0.544462	0.880939	0.494852	0.573354	0.941661	0.156529	0.12803	0.0826156	0.471206	0.521476	0.999683	0.648316	0.639098	0.767226	0.54427		0.156529	0.999683	0.156579
HEPHL1	0.107202	0.905842	2.06746e-05	0.684135	1.2198e-06	0.686617	0.00245042	0.0784983	0.00915802	0.000241448	0.578964	0.000208117	0.000221302	0.35933	2.736e-06		0.107202	0.684135	0.156697
CDH24	0.0673743	0.325729	5.21716e-07	0.291364	7.5487e-05	0.983426	0.0669761	0.429672	0.110563	0.00672555	0.383613	0.0165524	0.0446391	0.425278	0.0868078		0.0673743	0.429672	0.156804
VWC2L	0.411529	0.137028	0.00010807	0.0311765	0.0985321	0.53874	0.0023658	0.0584865	0.198153	0.2984	0.873093	0.93436	0.265633	0.0413224	0.82099		0.137028	0.873093	0.156946
FBXL16	0.147142	0.468641	0.544523	0.0301869	0.999894	0.963565	0.929028	0.937076	0.688251	0.90657	0.5665	0.987115	0.615019	0.982281	0.228135		0.147142	0.937076	0.157023
RNASE6	0.989255	0.157255	0.972183	0.999984	0.994461	0.267425	0.993755	0.999892	0.998159	0.847394	0.749343	0.995764	1	1	1		0.157255	0.999984	0.157258
PYDC1	0.329378	0.115792	0.385386	0.622586	0.842606	0.403594	0.534416	0.736069	0.736069	0.0556349	0.664752	0.664752	0.736069	0.736069	0.84382		0.115792	0.736069	0.157311
OR2T6	0.157486	0.999995	0.998662	1	0.653345	0.58324	0.062523	0.284404	1	0.948022	0.999912	0.980023	0.999999	0.391613	0.754272		0.157486	1	0.157486
RWDD2A	0.249615	0.603001	0.285778	0.983045	0.0307467	0.15755	0.0162531	0.0782229	0.00164836	0.999767	0.472225	0.851209	0.393569	0.332937	0.169947		0.15755	0.999767	0.157587
TAAR9	0.606682	0.157708	0.751652	0.999999	1	0.996825	1	0.947125	0.998689	0.986088	0.541646	0.816945	0.995982	0.999999	1		0.157708	1	0.157708
LINC00116	0.999316	0.192064	0.256161	0.496701	0.383513	0.132536	0.12318	0.318841	0.235357	0.442964	0.840049	0.811556	0.819711	0.188858	0.508317		0.132536	0.840049	0.157772
HIATL2	0.126759	0.293939	0.0366731	0.758146	0.386672	0.376182	0.802544	0.585747	0.565377	0.363522	0.540248	0.226963	0.767307	0.386136	0.995833		0.126759	0.802544	0.157947
CNTF	0.235844	0.871947	0.0004548	0.398164	0.0987176	0.15459	0.315268	0.978657	0.999993	0.000611432	0.125803	0.0723795	0.0103792	0.219118	0.860764		0.15459	0.978657	0.157961
C17orf112	0.936528	0.736069	0.622586	0.705183	0.920842	0.150366	0.190613	0.724472	0.648783	0.951757	0.754289	0.378833	0.824453	0.326983	0.667108		0.150366	0.951757	0.157987
RP11-20J15.5	0.0890117	0.392962	6.12198e-07	2.15112e-05	0.0193775	0.874643	0.418477	0.563059	0.978944	0.0264832	0.0366417	0.948697	0.270532	0.00673349	0.0274216		0.0890117	0.563059	0.158086
NCK1	0.099122	0.409652	0.0171211	0.0395034	0.0435427	0.899253	0.0233998	0.6268	0.712419	0.0113083	0.555369	0.616477	0.0871925	0.0830807	0.415607		0.099122	0.6268	0.15814
RPL6	0.312245	0.991879	0.104552	0.0896373	0.392783	0.158179	0.977462	0.999997	0.998337	0.0356637	0.0321884	0.167739	0.99757	0.999549	0.850835		0.158179	0.999997	0.158179
LHX1	0.101769	0.651512	4.05136e-05	0.116012	0.00584859	0.468509	0.120913	0.642104	0.0131848	0.00738453	0.460501	0.226606	0.194852	0.0040729	0.342006		0.101769	0.642104	0.158492
LRRC29	0.108041	0.162903	0.00296455	0.178117	0.240314	0.997687	0.111345	0.650494	0.114746	0.276855	0.681515	0.0642582	0.661796	0.075671	0.45828		0.108041	0.681515	0.15853
OR5K3	0.995879	0.158994	0.99345	0.995222	0.983929	0.861705	1	1	1	0.890419	0.931196	0.999976	1	1	1		0.158994	1	0.158994
PSMC4	0.985495	0.158876	0.271964	0.194054	0.592321	0.552605	0.648627	0.462466	0.452355	0.842285	0.998435	0.525154	0.981928	0.602555	0.429698		0.158876	0.998435	0.159125
PEX7	0.490969	0.15945	0.0544041	0.0680183	0.000596247	0.54429	0.999214	0.608865	0.0655791	0.0683723	0.0761256	0.352262	0.877786	0.0268697	0.00889931		0.15945	0.999214	0.159576
GOT1L1	0.83274	0.157554	0.986836	0.48468	0.0804909	0.523462	0.975828	0.472378	0.28605	0.200325	0.0320949	0.982937	0.770953	0.121897	0.0118749		0.157554	0.986836	0.159656
PGBD1	0.39286	0.972446	0.999991	0.863831	0.0258703	0.160076	0.398329	0.889856	0.550195	0.946018	0.938889	0.0394579	0.795539	0.0307045	0.21039		0.160076	0.999991	0.160077
ILK	0.160243	0.251584	0.0101788	0.0705244	1.08299e-05	0.236963	0.986348	0.999994	0.000519764	0.0883541	0.312853	0.0209827	0.997717	1.34207e-05	0.00362111		0.160243	0.999994	0.160244
XXbac-BPG32J3.20	0.150366	0.460685	0.736069	0.902816	0.902816	0.289041	0.936528	0.289041	0.289041	0.936528	0.289041	0.289041	0.936528	0.936528	1		0.150366	0.936528	0.160556
ZNRF1	0.235756	0.543142	9.42021e-06	0.016285	0.111018	0.11695	0.337456	0.725394	0.0189256	5.09793e-05	0.00867518	0.0833535	0.0624216	6.21967e-06	6.15617e-06		0.11695	0.725394	0.161223
CAMK1	0.352967	0.558988	0.741237	0.225101	0.414325	0.15459	0.957475	0.907582	0.560897	0.15459	0.0375052	0.264218	0.907582	0.779314	0.640599		0.15459	0.957475	0.161456
MAP1LC3C	0.288975	0.0996671	0.0703163	0.617167	0.898483	0.471371	0.1702	0.249996	0.434496	0.0733678	0.316762	0.356815	0.932981	0.359449	0.999843		0.0996671	0.617167	0.161491
CABIN1	0.431496	0.0924897	0.394107	0.0344308	0.130408	0.970272	0.368522	0.0475856	0.0664846	0.572682	0.0901929	0.0126616	0.460068	0.0305582	0.387279		0.0924897	0.572682	0.161503
HCFC2	0.149942	0.493464	0.000824775	0.799796	0.142694	0.92753	0.0211264	0.520685	0.213627	0.00143371	0.92665	0.0933413	0.0728294	0.685955	0.425074		0.149942	0.92665	0.161811
CXXC5	0.390364	0.159425	0.338971	0.336283	0.64982	0.998201	0.911015	0.985208	0.163406	0.74613	0.87363	0.0870762	0.999997	0.376377	0.261663		0.159425	0.985208	0.161819
TPD52	0.964063	0.0409752	3.03614e-10	0.0518502	6.66311e-11	0.0713969	1.67929e-06	0.13008	4.65009e-09	4.47366e-05	0.252189	2.25822e-06	0.00654357	0.0313797	2.0595e-05		0.0409752	0.252189	0.162478
CLEC2A	0.162466	0.965281	0.999863	0.998505	0.947599	0.186197	0.0668902	0.0684492	0.0527975	0.868369	0.900557	0.880785	1	0.949315	0.994843		0.162466	0.999863	0.162489
PATE3	0.162466	0.774371	0.306436	0.0109583	0.397022	0.665295	0.80582	0.9991	0.698623	0.856459	0.342137	0.859253	0.0204033	1	0.0745807		0.162466	0.9991	0.162613
FAM171A2	0.454125	0.355903	0.0121459	0.0216118	0.0325717	0.0795817	0.48931	0.350911	0.139358	0.142055	0.189854	0.267318	0.526157	0.014464	0.0329054		0.0795817	0.48931	0.162641
DNAI2	0.163163	0.420465	0.266799	0.294111	0.408518	0.99109	1	0.998206	0.999965	0.967527	0.930376	0.990613	0.999995	0.999915	1		0.163163	1	0.163163
ABCC8	0.921319	0.162622	0.610107	0.741556	0.997433	0.923127	0.93374	0.9961	0.999997	0.984768	0.99309	0.873878	0.999998	0.998377	0.955901		0.162622	0.9961	0.163259
COG7	0.805355	0.104734	0.0513897	0.00453057	0.0173865	0.819163	0.324154	0.176392	0.263935	0.0316358	0.638272	0.796898	0.749642	0.658725	1		0.104734	0.638272	0.16409
RCBTB2	0.402113	0.164149	0.0371933	0.999356	0.985499	0.855803	0.000984194	0.519642	0.402113	0.000110279	0.124908	0.257433	0.112311	0.0021541	0.763496		0.164149	0.999356	0.164255
TMEM219	0.683676	0.46157	2.27648e-05	0.881835	0.000479377	0.160168	0.00842167	0.9741	0.02616	3.66907e-06	0.512233	5.38209e-05	0.0403138	0.887873	0.0118775		0.160168	0.9741	0.164427
SNX24	0.10174	0.65149	0.00319648	0.00695127	0.699136	0.748156	0.208873	0.618385	0.50129	0.0865581	0.445176	0.234649	0.977993	0.0829919	0.138474		0.10174	0.618385	0.164526
PYGO2	0.0752561	0.0437407	8.03903e-05	8.79309e-05	0.0618102	0.522387	0.265726	0.167046	0.103852	0.0158611	0.110196	0.0316023	0.784536	0.087806	0.0147425		0.0437407	0.265726	0.164608
POLR3C	0.239668	0.536729	0.00479133	0.110514	0.352255	0.161466	0.477226	0.447309	0.694065	0.231656	0.980221	0.0873927	0.556164	0.805058	0.218771		0.161466	0.980221	0.164724
MAB21L2	0.264831	0.998116	0.304562	0.925284	0.881953	0.164726	1	0.148325	0.999977	0.17131	0.978352	0.643548	0.128729	0.999998	0.470013		0.164726	1	0.164726
GBGT1	0.164866	0.50604	0.00223605	0.0578947	0.101177	0.990506	0.834368	0.999886	0.28644	0.347068	0.921718	0.284275	0.902368	0.447115	0.235368		0.164866	0.999886	0.164885
LMTK3	0.083789	0.257905	2.60843e-08	0.0358094	4.772e-09	0.409691	4.79074e-05	0.0185581	4.6612e-08	0.00386506	0.508056	5.69811e-05	0.00921858	0.00252664	0.00484302		0.083789	0.508056	0.164921
C8orf82	0.695748	0.0799145	0.033931	0.196111	0.117227	0.386038	0.176402	0.483734	0.0895477	0.00588522	0.0234036	0.00275705	0.889947	0.981962	0.905441		0.0799145	0.483734	0.165203
AAED1	0.0209799	0.246568	0.00116573	0.0281153	0.00164621	0.999807	0.025093	0.0642972	0.0277731	0.065584	0.126759	0.0663732	0.99994	0.619841	0.554809		0.0209799	0.126759	0.16551
GAS1	0.89072	0.0157708	0.0141735	4.74349e-09	2.1719e-06	0.0717328	0.0806894	8.20658e-06	0.0258563	0.0950913	1.40333e-05	0.200413	0.0254653	0.12693	0.000182851		0.0157708	0.0950913	0.165849
FGF19	0.15806	0.72177	0.0689181	0.0687561	0.875784	0.829295	0.934791	0.951307	0.662374	0.686687	0.746035	0.986486	0.764282	0.747373	0.575397		0.15806	0.951307	0.166151
ZNF562	0.859524	0.179713	9.42778e-05	0.0424603	0.0826624	0.0642345	0.0265265	0.386408	0.497445	0.000433521	0.0151932	0.0248428	0.310402	0.280429	0.834667		0.0642345	0.386408	0.166235
AMPD1	0.330938	0.166703	1	0.485297	0.997325	0.985767	0.386763	0.999999	0.751745	0.150685	1	0.32358	0.348905	0.999998	0.562342		0.166703	1	0.166703
AMBRA1	0.549535	0.107278	0.244789	0.387467	0.105261	0.450713	0.477508	0.401453	0.183798	0.398886	0.643024	0.0888683	0.937959	0.377149	0.399895		0.107278	0.643024	0.166833
TRMT1	0.143844	0.583415	0.0141884	0.207232	0.00126501	0.585798	0.274993	0.86214	0.0249594	0.0292152	0.325833	0.00232973	0.993781	0.517009	0.238757		0.143844	0.86214	0.166846
C10orf126	0.744409	0.498311	0.765765	0.00104584	0.0014783	0.127983	0.631106	0.23444	0.266783	0.075369	4.75456e-05	6.6469e-05	1.27296e-06	6.14282e-06	0.999973		0.127983	0.765765	0.16713
PGGT1B	0.881715	0.585049	2.84802e-10	0.270091	0.0620587	0.133358	8.04971e-10	0.119636	0.0313576	3.02518e-05	0.797571	0.094781	2.43904e-05	7.43999e-06	0.61934		0.133358	0.797571	0.167205
FAHD2B	0.107964	0.5886	0.0140594	0.105623	0.000356106	0.209459	0.43464	0.645006	0.120799	0.000485864	0.00855726	0.000282625	0.999999	0.290026	0.263873		0.107964	0.645006	0.167385
CCDC96	0.167302	0.495642	0.367913	0.89213	0.977029	1	0.866572	0.230821	0.999925	0.998854	0.461618	0.99997	0.846973	0.982079	0.838289		0.167302	0.998854	0.167494
FAM229B	0.489545	0.494523	5.89042e-25	0.00276661	0.000131111	0.0493654	8.36961e-12	0.294591	0.0741229	5.61771e-22	0.000145005	3.26818e-06	8.22044e-07	0.00021152	0.957134		0.0493654	0.294591	0.167572
RPUSD1	0.222553	0.0812684	2.3799e-08	0.113441	2.05818e-05	0.78072	7.13105e-05	0.48495	0.00235637	8.69699e-07	0.144566	0.000209558	0.0206856	0.4737	0.0235602		0.0812684	0.48495	0.167581
MT1E	0.167657	0.996793	3.00075e-05	0.366299	1.57631e-05	0.506335	0.0623698	1	0.0186183	0.00100781	0.635517	0.000230519	0.174313	0.933605	0.0699601		0.167657	1	0.167657
MUL1	0.0623668	0.772714	1.04055e-08	0.37189	2.53059e-07	0.556761	0.000108335	0.0554025	0.00090007	1.26924e-06	0.353868	5.11447e-06	0.0122497	0.38516	0.00772718		0.0623668	0.37189	0.167702
AC109829.1	0.656673	0.167768	0.00322601	0.00670765	0.00369993	0.724472	0.0562954	0.135699	0.0808285	1	1	1	0.935869	1	0.999999		0.167768	1	0.167768
CCDC107	0.363609	0.236109	1.43254e-07	4.32038e-05	0.000810091	0.167768	0.110363	0.11645	0.139775	0.873565	0.994748	0.947131	0.999939	1	0.999185		0.167768	0.994748	0.168654
NRAP	0.985969	0.172947	0.999986	0.999994	0.137248	0.168886	0.99941	0.999669	0.124235	0.305078	0.376492	0.945162	1	0.202829	0.259174		0.168886	0.999994	0.168887
JUNB	0.436587	0.167486	0.0092118	0.153709	0.00457424	0.97842	0.0789934	0.659536	0.0437214	0.159373	0.991123	0.0829415	0.708863	0.961067	0.390328		0.167486	0.991123	0.168986
STX5	0.30455	0.109821	0.376763	0.0863134	0.574059	0.987091	0.475598	0.166003	0.362943	0.649794	0.319714	0.314086	0.932623	0.780836	0.710325		0.109821	0.649794	0.169009
REEP4	0.820213	0.432279	0.876778	0.806077	0.999965	0.168433	0.642472	0.418915	0.992002	0.112013	0.995953	0.791105	0.733511	0.999957	0.993817		0.168433	0.995953	0.169118
ROS1	0.911571	0.451974	0.999955	0.438059	0.818405	0.169702	0.983517	0.161365	0.47576	0.559112	0.454148	0.94242	0.510144	0.736148	0.991791		0.169702	0.999955	0.16971
SCN10A	0.656672	0.169714	0.74491	0.99991	0.999994	0.995107	0.999493	0.999973	0.831841	0.706585	0.855784	0.420666	0.999277	0.947457	0.99958		0.169714	0.999973	0.169719
C1orf228	0.749801	0.10818	0.637323	0.378082	0.206419	0.278859	0.350453	0.094828	0.190145	0.0229634	0.112405	0.431362	0.301862	0.662622	0.96905		0.10818	0.637323	0.169741
GOT1	0.881407	0.679325	0.0231946	0.999209	0.994719	0.169752	0.423044	0.95064	0.990107	0.00127556	0.963104	0.762454	0.127159	0.171832	0.999976		0.169752	0.999209	0.169886
TMC8	0.05724	0.187331	8.55265e-05	0.115174	0.000186896	0.998171	0.00333967	0.33625	0.0579679	0.000164208	0.0913509	0.0103142	0.680608	0.194748	0.181165		0.05724	0.33625	0.17023
TBCB	0.143107	0.87151	2.85598e-08	0.000446995	1.79982e-06	0.778526	0.185273	0.83992	0.346446	0.00155114	0.0514991	0.00580324	0.78147	0.999401	0.934173		0.143107	0.83992	0.170382
PIRT	0.237638	0.149031	0.000270838	0.00201915	0.0126799	0.811763	0.513291	0.624198	0.858735	0.385248	0.874636	0.756472	0.0185858	0.020121	0.868343		0.149031	0.874636	0.170392
FLJ44313	0.781495	0.526192	0.536062	0.00527002	0.409785	0.161679	0.107102	0.00573658	0.354784	0.855652	0.948199	0.0394951	0.00340829	0.0198233	3.75561e-06		0.161679	0.948199	0.170511
SELE	0.107022	0.887439	0.0014938	0.592457	0.11071	0.579329	0.0021802	0.0971695	0.267023	0.000776813	0.627554	0.216542	0.174777	0.88566	0.201126		0.107022	0.627554	0.170539
ABHD17C	0.0392478	0.127906	1.26442e-09	0.230088	0.108626	0.999781	1.59607e-09	0.0757371	0.294235	2.93675e-09	0.0434918	0.304466	7.56697e-05	3.05005e-06	0.022389		0.0392478	0.230088	0.170577
ADAM2	0.514161	0.116989	0.685224	0.131194	0.0345301	0.399895	0.0906418	0.668396	0.374369	0.0628274	0.603001	0.984176	0.107133	0.0183467	0.984176		0.116989	0.685224	0.170731
C17orf105	0.169583	0.586842	0.455343	0.993147	0.183472	0.650466	0.121862	0.0675182	0.595987	0.242457	0.47808	0.894027	0.794549	0.0888411	0.347453		0.169583	0.993147	0.170753
KIF27	0.642529	0.859626	0.928108	0.988243	0.406801	0.170602	0.998567	0.881943	0.666334	0.242755	0.597647	0.121803	0.998952	0.876063	0.926636		0.170602	0.998567	0.170847
AZIN2	0.994215	0.0937182	0.000528996	0.391087	0.0649937	0.1184	0.00234751	0.548378	0.295008	0.0490376	0.144784	0.268184	0.0751593	0.122126	0.54013		0.0937182	0.548378	0.170901
NXNL2	0.732441	0.75208	2.01553e-06	0.0205579	0.000135865	0.0967262	0.00270347	0.565818	0.017424	1.34799e-06	0.0099789	2.52566e-05	0.0314856	0.629619	0.449388		0.0967262	0.565818	0.170949
CYB561D2	0.999778	0.235654	0.441864	0.371867	0.935975	0.0870781	0.508714	0.426018	0.671808	0.105045	0.0972163	0.463023	0.717034	0.99922	0.777402		0.0870781	0.508714	0.171173
BAG6	0.509508	0.111292	0.0569724	0.495362	0.0515097	0.876768	0.0857016	0.543538	0.0704781	0.194362	0.648434	0.173786	0.93309	0.00418355	0.0553754		0.111292	0.648434	0.171632
ZBTB12	0.960488	0.170849	0.75822	0.748911	0.995571	0.297306	0.992967	0.995135	0.734741	0.5686	0.891159	0.142901	1	0.39699	0.454524		0.170849	0.995135	0.171684
HOXA10	0.163941	0.966584	0.0131292	0.00963162	0.09154	0.145026	0.843581	0.734655	0.951763	0.0753759	0.107402	0.239771	0.859087	0.716232	0.822631		0.145026	0.843581	0.171917
KRTAP1-1	0.125566	1	1.28107e-08	0.540394	1.40248e-05	0.26918	0.0200431	0.214193	0.0680175	3.13341e-06	0.729595	0.000152011	0.00820693	0.612976	0.0300767		0.125566	0.729595	0.172104
FOXF2	0.161781	0.864845	0.134791	0.00158186	1	0.978198	0.500491	0.0166732	0.712503	0.938801	0.0678021	0.994663	0.394589	0.721408	0.0619327		0.161781	0.938801	0.172327
DPEP2	0.545905	0.153405	0.000331237	0.0947251	0.000103647	0.722506	0.0255824	0.889978	0.0156492	0.0103524	0.464393	0.00308151	0.264129	0.916521	0.365273		0.153405	0.889978	0.172369
LINGO4	0.159737	0.249952	0.0186543	0.0571588	0.0321724	0.951348	0.925724	0.891032	0.999361	0.321818	0.608659	0.488556	0.990244	0.999983	0.999915		0.159737	0.925724	0.172554
NUP98	0.605887	0.00124219	1.17353e-08	5.30863e-07	0.000100019	0.208337	0.000125742	6.07045e-05	0.00304936	0.00719492	0.00635289	0.0838502	0.260013	0.670424	0.0377163		0.00124219	0.00719492	0.172648
LMO7	0.340887	0.0117671	4.03139e-12	6.054e-07	6.36847e-11	0.493984	8.02218e-06	0.00296044	1.39462e-06	1.47644e-05	0.0681102	0.000209665	0.0105696	0.00663435	0.130232		0.0117671	0.0681102	0.172765
ACAD9	0.952881	0.131704	0.153191	0.761582	0.00398723	0.661323	0.237103	0.346998	0.0480445	0.756349	0.599643	0.334693	0.9703	0.295514	0.214374		0.131704	0.761582	0.172935
OR14K1	0.173003	0.749513	0.963612	0.991494	0.318028	0.999996	0.728298	0.274695	0.58723	0.999839	0.622804	0.678537	0.95468	0.90959	0.615966		0.173003	0.999839	0.17303
FNDC3A	0.20691	0.992366	0.331396	0.286926	0.134966	0.0573819	0.0942438	0.267542	0.314962	0.0817644	0.191132	0.033528	0.999909	0.315081	0.333602		0.0573819	0.331396	0.173152
ADRA1B	0.455435	0.173212	0.0242405	0.129238	0.458732	0.615714	0.0598192	0.284503	0.525434	0.809102	0.999719	0.999999	1	0.971008	0.997399		0.173212	0.999719	0.17326
MMP14	0.165899	0.971102	0.0145322	0.00245696	0.000593555	0.861428	0.954823	0.635043	0.224616	0.281872	0.0665138	0.0167226	0.976948	0.522942	0.975393		0.165899	0.954823	0.173748
C5orf58	0.0682091	0.526678	0.000591945	0.00795599	0.00187782	0.98861	0.0112049	0.392507	0.00233617	0.00206168	0.153637	0.000643096	0.64218	0.248794	0.147919		0.0682091	0.392507	0.173778
PUS1	0.0157443	0.194701	9.92755e-08	0.000739801	0.0903978	0.224528	0.0156414	0.0903999	0.0205389	0.000262397	0.0070588	0.0588353	0.750046	0.00156014	0.135604		0.0157443	0.0903999	0.174163
ACTN3	0.174308	0.814354	0.811233	0.902593	0.987474	0.978709	0.895891	0.998191	0.964768	1	1	1	1	1	1		0.174308	1	0.174308
SELO	0.44548	0.219993	0.000125234	1.22152e-06	0.056751	0.0159629	1.27514e-06	7.30755e-09	0.79729	0.091524	0.0011092	0.00326716	0.390131	3.56691e-07	1.8826e-09		0.0159629	0.091524	0.174412
PSMG3	0.080037	0.0955017	0.0552764	0.458703	0.0236454	0.998738	0.0022507	0.193666	0.00250499	0.00524716	0.134526	0.00271102	0.459489	0.959946	0.33868		0.080037	0.458703	0.174486
TMEM42	0.984175	0.174352	0.317027	0.990419	0.83849	0.366829	0.532431	0.998939	0.818715	0.299844	0.809106	0.0651339	0.986563	0.591273	0.740647		0.174352	0.998939	0.174537
FRAT2	0.148003	0.730658	0.000559026	0.259025	0.00743694	0.300696	0.695012	0.486763	0.107405	0.00657906	0.847687	0.185132	0.248052	0.042097	0.928838		0.148003	0.847687	0.174597
LAMTOR3	0.417389	0.173324	1.81807e-07	0.0114133	0.00276623	0.938971	0.0189436	0.274914	0.151609	0.185719	0.992448	0.89008	0.321367	0.38336	0.953894		0.173324	0.992448	0.174642
TCEB1	0.162613	0.401147	0.0159789	8.29037e-05	0.0637929	0.794318	0.0246613	0.000990774	0.0505906	0.93027	0.308716	0.837428	0.024618	0.609614	0.0474282		0.162613	0.93027	0.174802
ODC1	0.950183	0.0847757	0.199965	0.484687	0.358161	0.262024	0.203401	0.44791	0.391831	0.0415356	0.132588	0.083431	0.994406	0.960301	0.940732		0.0847757	0.484687	0.174908
LYL1	0.00157875	0.00093624	1.80362e-08	0.00255965	2.72964e-18	0.783556	5.49272e-05	0.0053436	2.0457e-05	1.36296e-05	0.00391353	2.95705e-08	0.15299	0.0092095	5.85798e-05		0.00093624	0.0053436	0.175208
MYLPF	0.78048	0.366172	0.553961	0.2743	0.0947941	0.17305	0.266727	0.824896	0.101872	0.987156	0.0262078	0.655262	0.167712	0.175046	0.0461124		0.17305	0.987156	0.175301
DSTN	0.461795	0.199833	9.27885e-06	0.0658627	0.000377408	0.0518816	0.0040193	0.294304	0.0220081	1.8732e-05	0.0271894	0.000474248	0.0455918	0.863394	0.339063		0.0518816	0.294304	0.176286
CALN1	0.664744	0.0208469	3.99153e-05	4.39752e-06	0.000898615	0.0761735	0.010212	0.000312091	0.268705	0.0660087	0.118173	0.0618118	0.130398	0.0215861	0.000333509		0.0208469	0.118173	0.17641
CCL23	0.161994	0.998743	0.607599	0.854112	0.287652	0.71553	0.910089	0.104304	0.999986	0.918271	0.817444	0.691704	0.162221	0.696067	0.314249		0.161994	0.918271	0.176412
OR10Z1	0.17647	0.999103	0.394704	1	1	0.74003	0.999998	0.222692	0.474593	0.977434	0.964675	0.999875	0.4249	0.746574	1		0.17647	1	0.17647
CHST4	0.155522	0.165783	0.144365	0.476312	1.48306e-05	0.112424	0.637007	0.160617	0.000482275	0.190134	0.0412039	0.000126533	0.687578	0.006805	0.00359116		0.112424	0.637007	0.176488
MRGPRX2	0.473411	0.482406	8.98354e-13	0.0131292	5.07051e-09	0.0322897	6.96605e-07	0.182814	1.29006e-05	1.08651e-13	0.00107059	6.13092e-11	0.0231155	0.528887	0.00712429		0.0322897	0.182814	0.176626
CST2	0.154639	0.413888	0.00189062	0.0611181	0.00370553	0.999545	0.523381	0.875356	0.54541	0.121945	0.421518	0.22615	0.998111	0.999906	0.927182		0.154639	0.875356	0.176658
NPM2	0.100253	0.529454	4.64177e-05	0.0250412	0.00318712	0.21187	0.567492	0.10634	0.810195	0.00663702	0.236161	0.0729325	0.231342	0.321521	0.331561		0.100253	0.567492	0.176659
TRIM17	0.17235	0.316856	0.0932038	0.265477	4.78895e-08	0.291141	0.100823	0.382995	1.71747e-06	0.150968	0.975254	4.55466e-10	0.550216	2.97288e-06	3.83809e-06		0.17235	0.975254	0.176724
PRRT3	0.226896	0.1769	0.0947786	0.523456	0.513556	0.921101	1	0.94186	1	0.925456	0.542829	0.99992	0.857935	0.999946	0.914961		0.1769	1	0.1769
PKM	0.334997	0.134165	1.24819e-14	0.113357	8.25583e-14	0.584624	1.24084e-06	0.757308	3.22299e-08	8.88694e-09	0.353139	6.13169e-10	1.23943e-06	0.0992006	1.49964e-07		0.134165	0.757308	0.177161
C2orf40	0.0402506	0.894847	0.0492029	0.00153534	2.43097e-09	0.150417	0.136666	0.137047	0.000248785	0.226935	0.00350912	3.01324e-08	0.207763	3.70419e-05	0.0722154		0.0402506	0.226935	0.177366
NKX2-4	0.377496	0.15923	0.0384984	0.0201275	0.00930884	0.715616	0.357911	0.104948	0.0622151	0.897422	0.429278	0.267205	0.18178	0.539652	0.941926		0.15923	0.897422	0.177431
BCL7C	0.177678	0.41625	0.0554973	0.00738137	0.0350297	0.997547	0.992704	0.730197	0.969227	0.999999	0.501024	0.998191	0.319913	0.949905	0.691471		0.177678	0.999999	0.177678
VPS54	0.322128	0.772711	2.17214e-08	0.0834037	0.0355797	0.0757212	2.82065e-06	0.425992	0.118741	1.2305e-09	0.0149909	0.00406343	0.0424843	0.08142	0.933213		0.0757212	0.425992	0.177753
FAM170A	0.999981	0.178107	0.989078	0.999977	1	0.747456	1	1	1	0.800736	0.789689	0.594629	1	0.999975	1		0.178107	1	0.178107
FAM89B	0.0320838	0.0421339	3.86576e-06	0.000278656	0.0755091	0.994629	0.165257	0.179936	0.0895976	0.0864358	0.122277	0.0570466	0.995378	0.00221189	0.00525892		0.0320838	0.179936	0.178307
PEBP1	0.0497108	0.44157	9.88068e-11	2.91167e-05	0.0010791	0.8086	0.00217199	0.27843	0.512509	1.43109e-05	0.0263797	0.125279	0.138525	0.0428105	0.313867		0.0497108	0.27843	0.178539
EFCAB12	0.829243	0.142352	2.6146e-06	0.560048	0.0170437	0.206593	0.000106431	0.796299	0.0450512	0.00736144	0.514529	0.299155	0.0207307	0.983403	0.236837		0.142352	0.796299	0.178767
NKX1-2	0.0568762	0.644714	0.308441	0.0297689	0.919708	0.377901	0.00605587	0.00353726	0.0402347	0.24441	0.318055	0.623564	0.472434	0.184935	0.00655984		0.0568762	0.318055	0.178825
EGLN1	0.185163	0.0247392	6.7621e-12	0.138266	0.00759533	0.0838917	6.55353e-07	0.115242	0.00389569	3.02451e-09	0.07979	0.00578284	0.00146976	0.00984657	0.766738		0.0247392	0.138266	0.178925
THTPA	0.177706	0.80946	0.0802485	0.575673	0.639674	0.945107	0.939187	0.993105	0.881245	0.798397	0.98673	0.87363	0.914635	0.895929	0.969889		0.177706	0.993105	0.17894
AAR2	0.0739689	0.0914113	0.413214	0.349084	0.0272933	0.564545	0.0126387	0.120369	0.00519729	0.0187699	0.0176035	0.000515616	0.677002	0.444649	0.50584		0.0739689	0.413214	0.179009
KCNRG	0.42491	0.167768	0.319724	0.640599	0.319724	0.201313	0.42491	0.936528	0.42491	0.167768	0.289041	0.640599	0.640599	0.0326217	0.167768		0.167768	0.936528	0.179139
TAB1	0.0781395	0.12214	0.0456852	0.436057	0.11298	0.961377	0.00526026	0.00254721	0.00107615	0.00859038	0.00329671	0.00376184	0.839268	0.521154	0.688803		0.0781395	0.436057	0.179196
MRPL3	0.14544	0.402299	0.107241	0.760365	0.521335	0.540568	0.25807	0.256445	0.0141906	0.811393	0.587173	0.15625	0.35795	0.0725404	0.919847		0.14544	0.811393	0.179247
MED18	0.962296	0.114133	0.0294213	0.0182215	0.058131	0.208985	0.634228	0.44279	0.747658	0.0179118	0.010378	0.0293912	0.886218	0.741237	0.558988		0.114133	0.634228	0.179955
ALOX5AP	0.168196	0.577875	0.163494	0.0252965	0.247569	0.999997	0.859021	0.931295	0.910976	0.7355	0.616975	0.984313	0.959545	1	0.88697		0.168196	0.931295	0.180605
TMEM100	0.978172	0.134333	0.333	0.568575	0.489194	0.33063	0.641534	0.743667	0.635906	0.00588636	0.0504571	0.0155744	0.991431	0.581233	0.395763		0.134333	0.743667	0.180636
BATF2	0.813733	0.147245	0.00180058	0.027026	6.31591e-05	0.456003	0.0885575	0.306063	0.00306443	0.403269	0.814886	0.134093	0.999947	0.47598	0.335126		0.147245	0.814886	0.180694
C6orf136	0.0154039	0.99975	0.0190715	0.0519296	0.0420952	0.0685337	0.0219434	0.0404296	0.0224815	0.00999899	0.085193	0.074454	0.70212	0.956681	0.719443		0.0154039	0.085193	0.180812
GREB1L	0.112927	0.202552	3.83297e-05	6.69664e-05	0.0034672	0.224839	0.624416	0.535719	0.0491321	0.258026	0.120389	0.205918	0.911351	0.000411576	4.90522e-05		0.112927	0.624416	0.180852
HARBI1	0.690503	0.172706	0.00623049	0.293939	0.0218629	0.267205	0.0392133	0.103574	0.0071967	0.954539	0.952662	0.0979421	0.833229	0.00729189	0.110328		0.172706	0.954539	0.180931
CIDEA	0.181275	0.826559	0.451068	0.443474	0.00588129	0.91957	0.997396	1	0.419074	0.999981	0.99993	0.103854	1	0.182737	0.283651		0.181275	1	0.181275
GRXCR1	0.181648	0.948399	1	1	0.999454	0.819687	0.205297	0.77982	0.878108	0.901361	1	1	0.999699	0.999305	1		0.181648	1	0.181648
NDUFAF1	0.890273	0.641385	0.903972	0.833629	0.941416	0.179617	0.919801	0.355736	0.901341	0.824322	0.988583	0.769337	0.329678	0.957321	0.664763		0.179617	0.988583	0.181691
CCL11	0.108915	0.49123	3.46514e-27	0.00115627	3.15063e-33	0.905662	9.32847e-11	0.599128	1.79405e-15	3.10856e-14	0.113208	3.77885e-19	8.46246e-07	0.0901173	6.68864e-11		0.108915	0.599128	0.181789
CLEC19A	0.908657	0.182373	0.117592	0.0441793	0.318084	0.187019	0.256362	0.139894	0.450644	0.975007	0.999814	0.861933	0.994483	0.621449	0.66819		0.182373	0.999814	0.182407
FBLL1	0.109642	0.800777	5.58006e-13	0.00149418	9.67312e-14	0.301674	4.33913e-05	0.600154	1.06252e-08	3.11232e-10	0.00742977	3.38639e-12	0.000900631	0.00580809	2.38767e-08		0.109642	0.600154	0.18269
ZNF749	0.63301	0.56661	0.97738	0.981963	0.392776	0.18271	0.536281	0.999696	0.158588	0.953626	0.757993	0.999465	0.999021	0.885371	0.557563		0.18271	0.999696	0.182766
BNIP1	0.689088	0.398069	0.0584302	0.139141	0.134377	0.179985	0.131838	0.984508	0.850217	0.296584	0.0816886	0.0960127	0.327326	0.00671209	0.744106		0.179985	0.984508	0.182817
ZNF791	0.163055	0.908021	0.000264882	0.0171585	0.0454108	0.45519	0.742725	0.891809	0.839837	0.0807807	0.268265	0.25226	0.999156	0.763655	0.933281		0.163055	0.891809	0.182836
HOXD9	0.182954	0.700941	0.341998	0.443158	0.868737	0.915907	0.999989	0.715027	0.999992	0.999925	0.75582	1	0.982212	1	0.99964		0.182954	0.999989	0.182956
PHPT1	0.173389	0.988792	0.936247	0.56163	0.987118	0.172695	0.103	0.0595889	0.926151	0.94374	0.59452	0.86131	0.997178	0.805471	0.785567		0.172695	0.94374	0.18299
ATP5B	0.29202	0.686124	0.438435	5.50058e-05	0.448779	0.170947	0.0411882	1.72826e-05	0.717076	0.932356	2.73765e-05	0.0852808	9.90184e-05	0.0569317	0.00723944		0.170947	0.932356	0.183349
HIST1H4L	0.181758	0.894792	0.92537	0.842606	0.995951	0.42491	0.0970269	0.84382	0.0970269	0.990623	0.990623	0.990623	0.84382	0.84382	0.84382		0.181758	0.990623	0.183478
FBXW9	0.21858	0.82745	0.0543362	0.516243	0.884539	0.182322	0.965954	0.989582	0.908721	0.133982	0.417439	0.866022	0.431588	0.83185	0.978701		0.182322	0.989582	0.184242
CPNE7	0.32601	0.121472	8.02965e-05	0.659032	0.243382	0.984393	9.73052e-07	0.0977688	0.0260382	2.20862e-08	0.0249973	0.00565299	0.153352	0.781463	0.722926		0.121472	0.659032	0.184319
ADRA1D	0.423448	0.107058	0.00261524	0.0119777	0.0591208	0.980339	0.0898582	0.165922	0.370581	0.429547	0.580272	0.854892	1	0.979639	0.976395		0.107058	0.580272	0.184496
FAM117A	0.108625	0.485227	0.0123787	0.102961	0.0828066	0.976852	0.537412	0.235752	0.122174	0.588688	0.267027	0.139374	0.940579	0.318391	0.360023		0.108625	0.588688	0.184521
AC003002.6	0.319724	0.640599	0.156279	0.180311	0.640599	0.167768	0.907582	0.702864	0.167768	0.560897	0.75995	0.289041	0.988716	0.363894	0.483939		0.167768	0.907582	0.184852
INSIG1	0.999808	0.175257	0.164795	0.947082	0.830319	0.61293	0.351999	0.919347	0.982861	0.0230422	0.0868979	0.553708	0.4836	0.922249	0.854836		0.175257	0.947082	0.185049
TMEM190	0.613638	0.18528	0.108473	0.245759	0.47516	0.99999	0.999361	1	1	0.998811	1	1	0.999792	0.999984	1		0.18528	1	0.18528
RASL10A	0.180578	0.640865	0.44095	0.886466	0.9007	0.998945	0.589402	0.774952	0.999656	0.566457	0.971038	0.995645	1	0.960214	0.992518		0.180578	0.971038	0.185964
GADD45B	0.186066	1	0.0229592	0.165487	0.0136974	0.227016	0.999967	0.805264	0.724076	0.0313507	0.301793	0.0110351	0.42743	0.828892	0.190936		0.186066	0.999967	0.186072
CH17-140K24.5	0.186213	0.209894	0.0966253	0.000729908	0.317589	1	1	0.221144	1	1	0.292021	0.999999	0.276008	0.999996	0.266629		0.186213	1	0.186213
AL354828.1	0.947471	0.580307	0.0277501	0.399737	0.0942374	0.150334	0.633745	0.805996	0.710751	0.00786903	0.579688	0.0328954	0.039004	0.999225	0.387668		0.150334	0.805996	0.186519
MARC2	0.385886	0.0592853	1.49733e-05	0.00786909	0.26677	0.967503	0.0137107	0.11577	0.0231057	0.0865973	0.317512	0.00535101	0.946484	0.000110539	0.00939654		0.0592853	0.317512	0.186718
NPPC	0.173925	0.338394	0.46663	0.235787	0.0405692	0.187684	0.928955	0.378833	0.31446	0.187684	0.378833	0.31446	0.739918	0.982112	0.678537		0.173925	0.928955	0.187227
IGFALS	0.18747	0.195942	0.413237	0.106965	0.123442	0.872259	0.903415	0.999992	0.999513	0.306902	0.999354	0.842635	0.942626	0.928806	0.999995		0.18747	0.999992	0.187472
EFCAB8	0.806066	0.136989	0.133924	0.157516	0.209741	0.265467	0.729366	0.593191	0.608627	0.187152	0.201599	0.16959	0.952223	0.886747	0.999932		0.136989	0.729366	0.18782
MIS18A	0.933838	0.253507	0.000263809	0.25135	0.999243	0.181958	0.0549882	0.967979	0.76954	1.38349e-06	0.0191837	0.199828	0.474845	0.000150947	0.177555		0.181958	0.967979	0.187977
TAGLN	0.906771	7.34283e-05	1.40899e-10	2.67748e-06	3.04059e-11	0.000151233	1.85334e-07	0.000390382	5.36221e-09	7.92352e-26	4.63731e-10	9.41009e-24	0.00322085	0.21366	7.92935e-05		7.34283e-05	0.000390382	0.188094
SPIDR	0.344669	0.0676423	0.00184736	0.00510186	0.192324	0.0998973	0.262704	0.193676	0.50788	0.000386919	0.358956	0.292437	0.0702539	0.171651	0.148979		0.0676423	0.358956	0.188442
RBM42	0.436454	0.1889	0.129203	0.345081	0.387955	0.967738	0.999843	1	0.265481	0.571501	0.749413	0.0363274	0.999998	0.503627	0.704469		0.1889	1	0.1889
ABCA4	0.575547	0.18894	0.512486	0.832188	0.000362673	0.983114	0.87232	0.999969	0.0248221	0.960881	0.999285	0.0768048	0.96073	0.0353626	0.0532605		0.18894	0.999969	0.188946
SLC25A41	0.851466	0.255931	0.802664	0.295343	0.530496	0.188956	0.810706	0.24446	0.53345	0.501828	0.99963	0.687139	0.475415	0.993044	0.927142		0.188956	0.99963	0.189026
BHLHA15	0.176331	0.377265	0.378482	0.0183071	0.00288162	0.816134	0.529185	0.0494294	0.0228718	0.932297	0.179137	0.076528	0.472221	0.350456	1		0.176331	0.932297	0.189136
EVL	0.42186	0.0688832	1.3063e-05	0.364181	1.06283e-05	0.370398	2.42739e-05	0.176622	1.80733e-06	1.91626e-10	0.0039723	4.43504e-10	0.026964	3.4589e-05	3.17578e-06		0.0688832	0.364181	0.189146
TLX2	0.206364	0.328121	0.0117108	0.00708694	0.00152718	0.154333	0.389177	0.255761	0.190008	0.814258	0.248625	0.241578	0.883832	0.726705	0.914361		0.154333	0.814258	0.189538
IGSF23	0.780972	0.479952	0.333951	0.193539	0.0944424	0.17862	0.614604	0.0598733	0.0274326	0.579309	0.942388	0.925837	0.0286777	0.0560805	0.216515		0.17862	0.942388	0.189539
MCIDAS	0.998341	0.165937	0.400181	0.130436	0.963208	0.838483	0.758939	0.872612	0.999988	0.0236664	0.640513	0.53047	4.31843e-05	0.259013	0.110204		0.165937	0.872612	0.190161
OBSL1	0.00261227	0.293378	2.21943e-08	1.26994e-05	0.000328873	0.404599	0.00250283	0.0137083	0.00474606	8.71731e-06	0.000485834	0.00330465	0.981252	0.666305	0.370979		0.00261227	0.0137083	0.190561
ZNF732	0.307544	0.900092	0.926232	0.970395	0.420515	0.18611	0.319908	0.393195	0.404477	0.976558	0.959178	0.462224	0.999944	0.838531	0.770778		0.18611	0.976558	0.190577
SHROOM1	0.931048	0.166993	0.00764669	0.213674	0.607803	0.677548	0.120768	0.627075	0.972314	0.841475	0.875655	0.729178	0.975368	0.679895	0.98246		0.166993	0.875655	0.190707
C19orf70	0.0159319	0.131862	0.0250441	0.0428076	0.051058	0.571494	0.0520294	0.0221596	0.0532142	0.0835225	0.0714505	0.0422171	0.986419	0.894104	0.963337		0.0159319	0.0835225	0.19075
MT1M	0.190957	0.905184	0.384067	0.999828	0.380984	0.979845	1	0.196355	0.713549	0.990878	0.697332	0.836243	0.358067	0.919661	0.512974		0.190957	1	0.190957
TCTEX1D4	0.185758	0.279143	0.0657718	0.00712863	0.396479	1	0.971676	0.249593	0.0458734	0.947933	0.221626	0.0694038	0.821572	0.00528389	0.000547514		0.185758	0.971676	0.191173
MPV17L	0.176501	0.294792	0.091469	0.473722	0.60926	0.945346	0.084753	0.839427	0.499663	0.922782	0.888558	0.815086	0.111013	0.801669	0.758902		0.176501	0.922782	0.191271
C16orf62	0.509708	0.829819	0.0101851	0.825522	0.0657913	0.168041	0.183255	0.877794	0.523358	0.297564	0.85243	0.350941	0.596334	0.111856	0.2969		0.168041	0.877794	0.191436
TBCK	0.759406	0.0692434	1.9617e-08	0.145213	0.00263074	0.555674	1.79668e-05	0.361557	0.0200535	4.75453e-06	0.0321393	0.0133768	0.0166176	0.109843	0.378166		0.0692434	0.361557	0.191514
CDC37	0.997665	0.187889	0.0716559	0.767756	0.962819	0.452355	0.043367	0.961863	0.952709	0.0191525	0.980382	0.369066	0.184835	0.44556	0.796553		0.187889	0.980382	0.191649
TUBGCP5	0.999998	0.159319	0.000441998	0.607152	0.162719	0.287797	0.00326462	0.830427	0.352297	5.26061e-05	0.085009	0.0347032	0.0196692	0.603958	0.4308		0.159319	0.830427	0.191852
GFPT2	0.999999	0.0213555	0.0510934	0.0332094	3.05356e-05	0.0774004	0.111046	0.065712	0.000210523	0.028747	0.0602107	4.40165e-05	0.848866	0.000882885	0.0131331		0.0213555	0.111046	0.192312
TLCD1	0.18379	0.87776	0.623954	0.955627	0.00321046	0.377143	0.943788	0.251066	0.377862	0.886817	0.589937	0.022942	0.608069	0.0919406	0.00874451		0.18379	0.955627	0.192324
CASP6	0.276098	0.761521	0.228442	0.962661	0.410448	0.185318	0.374905	0.185318	0.999999	0.812444	0.760047	0.129026	0.437152	0.523321	0.129026		0.185318	0.962661	0.192506
TECR	0.307812	0.0252743	6.87789e-34	0.00108092	1.65146e-18	0.0119905	1.10056e-19	0.0622678	8.77863e-12	1.31019e-34	4.77689e-07	3.25963e-22	1.41769e-10	0.216543	5.93709e-06		0.0119905	0.0622678	0.192564
C3orf49	0.52728	0.545283	0.257048	0.0813137	0.60839	0.192806	0.0710264	0.0239862	0.276302	0.999999	1	0.424648	0.829369	0.215242	0.123428		0.192806	1	0.192806
ZNF69	0.455328	0.456174	0.162254	0.0905742	0.470618	0.0898087	0.0176367	0.00599942	0.105515	0.0282022	0.464848	0.0431349	0.42158	0.99995	0.363712		0.0898087	0.464848	0.1932
TOMM20L	0.958291	0.193513	0.624321	0.941528	0.976038	0.289041	0.999994	0.96218	1	0.414325	0.264218	0.139775	0.38736	0.973158	0.526422		0.193513	0.999994	0.193514
RAI1	0.0273953	0.51785	2.75734e-05	0.141399	0.245616	0.774765	0.000259526	0.00505578	0.493334	6.16842e-05	0.033911	0.311479	0.335358	0.234727	0.391014		0.0273953	0.141399	0.193745
RIPK4	0.914972	0.187899	0.072236	0.944772	0.77092	0.980589	0.138634	0.968029	0.839095	0.115708	0.806404	0.780383	0.927558	0.367615	0.822187		0.187899	0.968029	0.194105
SLA2	0.276879	0.270098	0.00849132	0.00210327	0.0576311	0.0578414	0.0810946	0.0304944	0.0565945	0.297714	0.0650501	0.398684	0.693688	0.13442	0.0512646		0.0578414	0.297714	0.194285
OR4P4	0.589475	0.995137	0.999996	0.746325	0.99999	0.194497	0.318367	0.139413	0.916087	1	0.987932	0.999708	0.968066	0.999982	0.798927		0.194497	1	0.194497
CCAR1	0.572138	0.639455	0.262718	0.000644915	0.058329	0.121725	0.625469	0.0379144	0.30712	0.0904978	1.88243e-05	0.00475648	0.0334733	0.462002	0.527769		0.121725	0.625469	0.194614
CNN1	0.550349	0.0736922	0.179917	0.135039	0.327037	0.76597	0.378343	0.0941336	0.173057	0.242324	0.221547	0.671114	0.923462	0.892683	0.832361		0.0736922	0.378343	0.194777
AP000275.65	0.195716	0.423828	0.229013	0.190613	0.510143	0.889526	0.991494	0.150366	0.241707	0.999957	0.30294	0.68231	0.30294	0.319724	0.201313		0.195716	0.999957	0.195725
RCN3	0.654304	0.195763	0.670474	0.926857	0.994168	0.304149	0.999999	0.999805	0.861946	0.725271	0.352149	0.19912	0.976534	0.873477	0.984172		0.195763	0.999999	0.195763
RLTPR	0.183177	0.809785	0.714068	0.933957	0.210539	0.76672	0.342338	0.139873	0.998665	0.510157	0.614502	0.565528	0.724277	0.829855	0.188777		0.183177	0.933957	0.19613
TMEM203	0.208245	0.0559536	0.00249069	0.00302458	0.00457632	0.634228	0.261732	0.285082	0.170716	0.0940549	0.0919662	0.0845758	1	0.603938	0.549493		0.0559536	0.285082	0.196272
YPEL4	0.999217	0.195127	0.927933	0.992929	0.109194	0.513428	0.908594	0.979993	0.167561	0.453079	0.333557	0.0187707	0.999971	0.191759	0.467239		0.195127	0.992929	0.196516
FGR	0.194602	0.185115	0.2459	0.180358	0.219189	0.289502	0.406594	0.498706	0.549493	0.720007	0.941926	0.188098	0.887012	0.623811	0.504359		0.185115	0.941926	0.196528
CNFN	0.194682	0.570745	0.0616993	0.13255	0.105165	0.98372	0.990382	0.900336	0.351435	0.97375	0.852046	0.187684	1	0.554014	0.532672		0.194682	0.990382	0.196573
AL049794.1	0.98597	0.37637	0.767664	0.853963	0.748146	0.192223	0.928559	0.97636	0.8114	0.311846	0.170165	0.336541	0.980578	0.210426	0.452065		0.192223	0.97636	0.196877
C14orf28	0.255642	0.784504	0.00235312	0.00457908	0.270035	0.140734	0.357221	0.714779	0.521709	0.00243599	0.00251559	0.0483996	1	0.644213	0.634022		0.140734	0.714779	0.196891
TRIB1	0.184762	0.119097	3.97033e-07	0.00631294	8.17193e-16	0.704784	0.0069773	0.604856	6.7596e-11	3.3609e-05	0.0551177	5.94422e-15	0.431773	9.02328e-06	3.70608e-06		0.119097	0.604856	0.196902
ST7	0.000582397	0.564824	1.0368e-21	2.27374e-16	7.57721e-24	0.00221648	0.00295651	0.00272141	4.54249e-06	6.06516e-10	5.89883e-11	1.85019e-16	0.46894	0.00047575	0.0669546		0.000582397	0.00295651	0.196988
AGAP3	0.182494	0.141107	1.26682e-05	0.00760753	7.19108e-12	0.134496	0.0494881	0.682197	4.67551e-05	0.000125312	0.0106388	8.2053e-10	0.951058	0.0151491	0.0096067		0.134496	0.682197	0.197151
MEA1	0.197213	0.725281	0.157658	0.0421296	0.953626	0.706721	0.311502	0.999519	0.955808	0.856339	0.23431	1	0.143376	0.992488	0.558161		0.197213	0.999519	0.197308
AC019206.1	0.175519	0.534416	0.43531	0.889526	0.886795	0.337679	0.754289	0.754289	0.724472	0.260601	0.260601	0.640599	0.996876	0.902816	0.999998		0.175519	0.889526	0.197317
S1PR4	0.193068	0.191849	0.954244	0.967385	0.924912	0.98812	0.672246	0.371336	0.490622	0.636226	0.289642	0.598775	0.958431	0.996742	0.697683		0.191849	0.967385	0.198317
CLEC3B	0.999889	0.198361	0.110569	0.550578	0.766753	0.35836	0.270996	0.734998	0.882747	0.999533	1	0.999981	0.999533	0.999889	1		0.198361	1	0.198361
KISS1R	0.377388	0.183753	0.926193	0.087767	0.0432067	0.997925	0.431514	0.0934462	0.784242	0.258498	0.055502	0.949659	0.446957	0.0938478	0.0133771		0.183753	0.926193	0.198396
GOLGA8K	0.0928178	0.247017	0.00252626	1.94377e-06	0.00129548	0.992987	0.467259	0.0954231	0.00894871	0.177913	0.00842055	0.00385969	0.274494	0.00165837	0.000202487		0.0928178	0.467259	0.198643
ZNF771	0.150919	0.776031	0.00231772	0.216131	0.000830256	0.40393	0.757829	0.535274	0.366997	0.037788	0.220306	0.171937	0.112375	0.849992	0.211546		0.150919	0.757829	0.199146
RP11-894J14.5	0.674823	0.388736	0.0341415	0.168126	0.163448	0.196285	0.90019	0.584038	0.705714	0.266754	0.984302	0.690883	0.79448	0.845749	0.999984		0.196285	0.984302	0.199416
SLC8A1	0.0187323	0.176242	0.000612114	1.97775e-11	0.0284459	0.773843	0.0274395	7.82925e-12	0.267092	0.0939068	1.90433e-08	0.297846	2.04634e-36	0.0091221	4.81309e-26		0.0187323	0.0939068	0.199477
BLOC1S4	0.200906	0.199324	0.00828691	0.00291365	0.00572493	1	0.973119	0.728668	0.851374	0.998666	0.910227	0.96065	0.997497	0.967905	0.714685		0.199324	0.998666	0.19959
TTLL8	0.957637	0.293808	0.592037	0.99786	0.999991	0.199289	0.600228	0.639781	0.997846	0.0225045	0.565012	0.604255	0.919799	0.965578	0.999738		0.199289	0.99786	0.199717
TBC1D10C	0.470018	0.114912	0.360539	0.364593	0.0478488	0.339393	0.575145	0.241162	0.0958857	0.0367972	0.00806729	0.249814	0.826538	0.799084	0.194833		0.114912	0.575145	0.199797
STMND1	0.247173	0.316713	0.482931	0.145297	0.339892	0.199921	0.122617	0.999783	0.558351	0.994871	0.164891	0.100948	0.0505155	0.0766503	0.526239		0.199921	0.999783	0.199964
MSLN	0.967183	0.471621	0.999999	1	0.25925	0.200014	0.993511	0.999986	0.204345	0.814907	0.581161	0.962718	0.999995	0.544718	0.364136		0.200014	1	0.200014
C10orf105	0.727618	0.199822	0.287724	0.977631	0.297879	0.999352	0.15102	0.997989	0.497226	0.0294335	0.971019	0.406283	0.416273	0.46092	0.894977		0.199822	0.997989	0.200225
MOB3A	0.161311	0.994651	1.44363e-13	0.0306217	0.00882991	0.153676	1.54121e-05	0.766036	0.662374	2.15228e-11	0.0335023	0.010299	4.35451e-05	0.011849	0.992336		0.153676	0.766036	0.200611
SLC5A8	0.982678	0.1384	1.02223e-06	0.313448	0.00102371	0.851128	0.000199478	0.688863	0.00930351	2.91412e-06	0.225985	0.000886531	0.0922088	0.536638	0.0963269		0.1384	0.688863	0.200911
TADA2A	0.199798	0.214171	2.43908e-12	0.00010765	5.6552e-07	0.0226784	7.61069e-08	0.112872	0.0129113	1.25903e-11	1.47404e-05	1.57965e-07	0.00613374	0.023241	0.896903		0.0226784	0.112872	0.200922
C17orf49	0.200365	0.441644	0.974855	0.648179	0.248719	1	0.814448	0.552156	0.732735	0.996563	0.816775	0.6266	0.980399	0.75736	0.999646		0.200365	0.996563	0.201056
RP11-47I22.4	1	0.289041	1	1	0.999999	0.201313	1	1	0.999684	0.101554	0.118398	0.17336	0.999988	0.709771	0.881005		0.201313	1	0.201313
RP11-761B3.1	0.395886	0.871589	0.00324	0.0561598	0.110328	0.201313	1	0.999999	0.999998	0.102348	0.278274	0.139775	0.812864	0.985406	0.998824		0.201313	1	0.201313
MS4A1	0.0468662	0.997864	1.37376e-15	7.88357e-05	6.97875e-06	0.377416	1.98937e-05	0.232504	0.109253	1.29014e-08	0.00935491	0.00122759	0.000186114	4.06518e-05	0.206241		0.0468662	0.232504	0.201571
HIST1H2AG	0.0496207	0.11087	0.00295841	0.246104	0.0791833	0.999994	0.00342071	0.00513116	0.000383702	0.00131172	0.0139819	0.00107613	0.498231	0.437991	0.942865		0.0496207	0.246104	0.201625
U2AF1	0.694381	0.290076	0.824299	0.159922	0.00191933	0.166781	0.550697	0.124798	0.0024789	0.475249	0.33876	0.022896	0.652184	0.0131962	0.0121217		0.166781	0.824299	0.20233
MAFK	0.00466829	0.116825	5.86016e-11	4.09309e-10	0.0180047	0.280373	0.0230229	0.00239028	0.787557	0.00278399	0.00342798	0.835395	0.831609	0.118071	0.100976		0.00466829	0.0230229	0.202767
SLC35G1	0.0259792	0.110975	2.98097e-10	2.50673e-08	4.45641e-05	0.82753	0.128103	0.0130362	0.328909	0.026424	0.0293214	0.168449	7.55963e-09	0.642616	1.05517e-05		0.0259792	0.128103	0.202799
RGS9	0.0321616	0.0387258	3.76493e-11	5.29471e-06	1.49984e-06	0.250011	0.000805834	0.15834	0.0622815	8.34107e-06	0.0118912	0.00281632	0.280009	7.68014e-05	0.00417091		0.0321616	0.15834	0.203117
POU3F3	0.166058	0.442385	4.04977e-05	0.000438733	5.82038e-06	0.114566	0.29987	0.562612	0.000167789	0.000140449	0.000634322	0.186538	0.0192471	1.89994e-17	2.5348e-12		0.114566	0.562612	0.203633
NSRP1	0.016555	0.855508	6.12228e-09	5.39888e-07	0.000291411	0.366999	0.0611856	0.0812752	0.506623	7.57988e-05	0.000483245	0.0172651	0.573859	0.999392	0.951511		0.016555	0.0812752	0.20369
KCNU1	0.655394	0.947327	0.614795	0.999276	0.731514	0.204228	0.0762814	0.999998	0.167014	0.999811	0.741686	0.999999	0.450606	0.999969	0.518347		0.204228	0.999998	0.204228
YBEY	0.438185	0.67129	0.212724	0.312427	0.0298309	0.200261	0.0989536	0.0490248	0.710664	0.596483	0.980063	0.276109	0.588084	0.0509129	0.156696		0.200261	0.980063	0.204335
TCHH	0.568695	0.994319	0.999969	0.90413	0.806226	0.204709	0.537155	0.998839	1	0.99998	0.479311	0.426919	0.865358	0.747207	1		0.204709	0.99998	0.204713
TNF	0.204716	0.983161	0.136666	0.816435	0.912061	0.365264	0.980654	0.999634	0.997066	0.136666	0.816435	0.912061	0.820104	0.905785	0.99972		0.204716	0.999634	0.204791
PTPRR	0.352889	0.752731	0.102436	0.829985	0.00204807	0.203444	0.697249	0.992649	0.168786	0.0619879	0.571664	0.00164907	0.971266	0.300201	0.134982		0.203444	0.992649	0.20495
CST11	0.452307	0.999995	0.999994	0.999999	1	0.204967	0.587052	0.562102	0.903743	0.999997	0.999998	1	1	1	1		0.204967	0.999999	0.204967
CR392000.1	0.956589	0.205941	0.302905	0.715579	0.969535	0.291966	0.778087	1	0.999971	0.20731	0.188797	0.491394	0.836241	0.814796	0.960768		0.205941	1	0.205941
PIGBOS1	0.368433	0.20593	0.48417	0.0580365	0.0792058	0.998208	0.977486	0.999334	0.925957	0.440943	0.999639	0.941748	0.255788	0.295873	0.999993		0.20593	0.999639	0.206004
RP11-145E5.5	1	0.206238	1	1	0.974477	0.262454	1	1	0.998349	0.712999	0.627926	0.118083	1	0.938989	0.994762		0.206238	1	0.206238
ROR1	0.99855	0.146009	5.74227e-07	0.0101628	0.0671469	0.344012	2.05121e-05	0.0578247	0.143512	0.00212082	0.707568	0.11196	0.0691337	0.114002	0.272084		0.146009	0.707568	0.206354
FAIM3	0.204377	0.268466	0.0911337	0.865048	0.993268	1	0.985133	0.567378	0.477491	0.989371	0.67468	0.612394	0.361902	0.31547	1		0.204377	0.989371	0.206572
KIT	0.166992	0.35134	0.807713	0.0279059	0.24388	0.979965	0.526722	0.00266559	0.99682	0.656274	0.0131354	0.969494	0.147757	0.384241	0.0133328		0.166992	0.807713	0.206747
PRPF4	0.173569	0.629435	0.000568224	0.0300112	0.000828348	0.745218	0.155925	0.838743	0.214334	0.0893188	0.716271	0.0811238	0.868747	0.994621	0.862776		0.173569	0.838743	0.206939
UPP2	0.976795	0.19593	0.497403	0.130153	0.00909111	0.799815	0.945463	0.224354	0.0283334	0.369054	0.49389	0.0207399	0.671606	0.0899161	0.520961		0.19593	0.945463	0.207231
ZC3HC1	0.103573	0.421871	0.0025504	0.00557808	0.005335	0.972859	0.0347607	0.492276	0.704134	0.0977687	0.499598	0.310558	0.963005	0.266842	0.913583		0.103573	0.499598	0.207313
DHX38	0.993255	0.160355	0.0010844	0.024769	0.999962	0.545931	0.00705137	0.0513252	1	0.367042	0.771825	0.735511	0.999996	0.0448475	0.13371		0.160355	0.771825	0.207761
MYL6	0.693509	0.172972	0.153774	0.83248	0.413111	0.997114	0.115899	0.175297	0.238117	0.0042453	0.124602	0.0339156	0.11737	0.341808	0.256826		0.172972	0.83248	0.207779
PSMD1	0.676828	0.174191	0.0764339	0.0376428	0.000214482	0.020513	0.0985868	0.00828902	0.000782781	0.00384957	0.0141731	7.4666e-06	0.346359	0.0893667	0.325371		0.020513	0.0985868	0.208071
EN1	0.283172	0.266047	2.54134e-06	0.00028315	0.042206	0.0277462	0.0386436	0.133284	0.57953	2.05893e-06	7.5055e-05	0.00447488	0.322401	0.970729	0.390376		0.0277462	0.133284	0.208173
SMPDL3A	0.118733	0.10195	0.0251477	0.0513453	9.02522e-09	0.626643	0.39203	0.489352	9.62327e-06	0.191609	0.234482	1.38998e-06	1	0.00296018	0.0183165		0.10195	0.489352	0.208337
CRLF1	0.713585	0.206815	0.888849	0.768897	0.927367	0.777262	0.839788	0.991666	0.889925	0.485868	0.866051	0.484756	0.657439	0.999768	0.968175		0.206815	0.991666	0.208553
ABCB1	1	0.171959	0.498445	0.066694	0.345838	0.659976	0.822567	0.140724	0.68688	0.399282	0.31091	0.586098	0.283308	0.985948	0.607137		0.171959	0.822567	0.209052
ARPC1A	0.209184	0.582008	0.999811	1	0.689865	0.856962	0.273995	0.434453	0.999992	0.977482	0.993419	1	0.998563	0.945312	0.971493		0.209184	1	0.209184
TYR	0.439263	0.281396	5.82344e-07	0.0144354	0.000493161	0.095312	0.00618837	0.455512	0.0470721	6.08574e-07	0.00391412	0.000136735	0.677102	0.790596	0.60773		0.095312	0.455512	0.209241
CACNG2	0.573033	0.138566	0.32188	0.289403	0.11259	0.832857	0.661795	0.246143	0.674601	0.422063	0.392115	0.317315	0.457308	0.122868	0.898157		0.138566	0.661795	0.209378
USP43	0.501725	0.106343	0.0353849	0.399346	0.327587	0.611099	0.507831	0.484465	0.511323	0.017073	0.238739	0.106035	0.998973	0.202043	0.36657		0.106343	0.507831	0.209407
PPP1CA	0.520507	0.982053	0.418986	0.0017523	0.267685	0.17284	0.825356	0.00133377	0.450486	0.79205	0.0236158	0.548154	0.000416448	0.972979	0.000546538		0.17284	0.825356	0.209413
RBM4B	0.0871761	0.423745	0.0223353	0.0664802	0.975645	0.268466	0.108125	0.0501522	0.328818	0.385905	0.416213	0.368317	0.157208	0.270004	0.231525		0.0871761	0.416213	0.209451
IL21	0.637219	0.210044	0.994078	0.238194	1	1	0.997552	0.999909	0.960828	0.746186	1	0.664274	0.705045	1	0.614554		0.210044	1	0.210044
OR2AK2	0.613238	0.510919	0.0367839	0.998625	1	0.210163	0.155064	0.968609	0.654586	0.143156	0.762232	0.828081	0.168573	0.201722	0.999999		0.210163	0.998625	0.210452
HTR2B	0.811504	0.179413	0.852046	0.821437	0.669315	0.753642	0.430928	0.444442	0.468216	0.0375029	0.160545	0.161436	0.89251	0.724871	0.976213		0.179413	0.852046	0.210567
BAALC	0.000109283	0.120477	4.80902e-19	1.10678e-20	0.0987106	0.0995954	0.000518148	3.71001e-05	0.0286522	4.72375e-07	1.03254e-08	0.20197	0.376056	3.30117e-09	6.51514e-11		0.000109283	0.000518148	0.210911
CACNA1H	0.155804	0.0160812	1.49239e-08	0.00017201	1.38071e-07	0.562874	0.00244084	0.0761701	0.00108055	6.43972e-06	0.00288996	1.43656e-05	0.758678	0.0402511	0.0785841		0.0160812	0.0761701	0.211122
SMIM3	0.032754	0.153855	1.99125e-11	6.44739e-08	3.19217e-08	0.829826	0.0162713	0.155085	0.0704623	0.000265811	0.00474621	0.00165047	0.747387	0.983872	0.851052		0.032754	0.155085	0.211201
TMIE	0.519004	0.152825	1.96654e-05	0.109349	0.00357873	0.922049	0.0148174	0.723028	0.09678	0.000926382	0.28226	0.0185319	0.166681	0.0234089	0.518398		0.152825	0.723028	0.211368
KCNAB2	0.00132716	0.157084	5.46232e-17	7.12655e-07	2.03949e-09	0.613755	5.60778e-07	0.0062778	0.000182337	4.8224e-10	9.15273e-05	1.00149e-06	0.00161946	0.0375198	0.331005		0.00132716	0.0062778	0.211405
TPM2	0.0109193	0.15527	4.03428e-11	4.16009e-08	9.56936e-07	0.13237	0.0123124	0.0516141	0.0481971	0.00010928	0.00159545	4.46236e-05	0.361301	0.459323	0.0210503		0.0109193	0.0516141	0.211556
PIAS4	0.633498	0.917113	3.00753e-06	0.21163	0.0307943	0.185558	0.00405038	0.876874	0.349234	1.08627e-05	0.13637	0.00650319	0.191519	0.959998	0.494094		0.185558	0.876874	0.211614
DNLZ	0.142903	0.998889	2.46934e-10	0.00875896	4.63351e-10	0.295489	0.0042556	0.674152	0.000477557	1.39315e-06	0.0809005	4.00412e-07	0.103228	0.534434	0.0114586		0.142903	0.674152	0.211975
TMEM221	0.545347	0.108647	0.512407	0.499685	0.820952	0.226632	0.448055	0.0159273	0.320558	0.156547	0.00764259	0.0506644	0.0376291	0.034886	0.0235386		0.108647	0.512407	0.212033
CASQ1	0.212065	0.801628	0.0726896	0.326087	0.429914	0.580885	0.997233	0.999952	0.0892039	0.36852	0.594753	0.592042	0.897598	0.0727437	0.250629		0.212065	0.999952	0.212075
SERPINB3	0.212929	0.873693	0.297259	0.0853992	0.999147	0.724011	1	0.823959	0.286419	0.845224	0.684217	0.675901	0.795415	0.316474	0.106749		0.212929	1	0.212929
SERPINB6	0.00228124	0.869629	5.28126e-36	1.02514e-08	1.28084e-15	0.00286271	1.71459e-15	0.0107099	7.75033e-06	8.10303e-29	2.00024e-07	6.56354e-15	7.03864e-05	0.0417667	0.0449896		0.00228124	0.0107099	0.213002
SMIM23	0.736069	0.150366	0.477166	0.020504	0.889526	0.936528	0.705183	0.42491	0.68231	0.139775	0.640599	0.13267	0.223516	0.652079	0.198367		0.150366	0.705183	0.213229
RAG2	0.752624	0.33317	0.0346196	0.359111	0.175444	0.167871	0.786165	0.575143	0.932246	0.0709732	0.0132594	0.0364259	0.221334	0.540125	0.430934		0.167871	0.786165	0.213532
COMMD3	0.619067	0.192858	0.583828	0.555078	0.107201	0.704404	0.351681	0.901027	0.306813	0.0832376	0.360966	0.837956	0.355512	0.0969894	0.281773		0.192858	0.901027	0.214043
FITM1	0.97376	0.575555	0.977199	0.886045	0.999913	0.211408	0.987506	0.978553	1	0.788113	0.968846	0.695061	0.999584	1	0.999869		0.211408	0.987506	0.214083
MPLKIP	0.422009	0.122029	0.000161474	0.00129686	0.000798733	0.086594	0.370759	0.403049	0.345045	0.000442861	0.00114785	0.000510234	0.693843	0.469733	0.285309		0.086594	0.403049	0.214847
GNB2	0.207352	0.778179	0.0657935	0.497801	0.00271016	0.93236	0.246441	0.810879	0.0242952	0.965	0.373332	0.208393	0.849098	0.559167	0.313854		0.207352	0.965	0.214872
SCUBE3	0.471377	2.00561e-05	1.71625e-14	9.26557e-09	4.67184e-09	0.0376864	1.50392e-06	9.33062e-05	1.14251e-05	6.75629e-08	6.61198e-06	8.23321e-07	0.275378	0.388745	0.131687		2.00561e-05	9.33062e-05	0.214949
RP11-463C8.4	0.42884	0.363479	0.0921353	0.42884	0.745613	0.201313	0.473932	0.84382	1	0.362166	0.936528	0.289041	0.473932	0.724472	0.936528		0.201313	0.936528	0.214957
BIVM-ERCC5	0.215272	0.996874	0.563083	1	0.853557	0.37649	0.824885	0.514221	0.935668	0.999133	0.998123	0.999795	0.727783	1	0.883867		0.215272	1	0.215272
ISL2	0.196962	0.366488	0.0282051	0.796342	0.0108534	1	0.0632462	0.914912	0.0120349	0.0646047	0.892819	0.0106338	0.764261	0.500066	0.0934723		0.196962	0.914912	0.21528
SOX18	0.200355	0.761481	2.72185e-07	0.162177	1.85791e-07	0.916845	0.0200126	0.930248	0.0121034	0.120724	0.823407	0.070121	0.021507	0.984439	0.0213978		0.200355	0.930248	0.215378
ARL6IP4	0.215522	0.334105	0.642254	0.98302	0.929894	0.884808	0.999996	0.677687	0.523977	0.992522	0.997069	0.565545	0.598091	0.653387	0.971888		0.215522	0.999996	0.215522
PRR30	0.999998	0.209921	0.0743804	0.0873101	0.0228231	0.372496	0.132191	0.0890226	0.0214585	0.973058	0.27482	0.076801	0.855903	0.351184	0.989333		0.209921	0.973058	0.215733
CENPF	0.949297	0.305997	6.9304e-07	0.254159	0.0047901	0.163026	0.000416193	0.755507	0.0426209	3.71905e-08	0.0477249	0.00056139	0.0758857	0.504121	0.496863		0.163026	0.755507	0.215783
ABCB6	0.532484	0.175374	0.000774571	0.0890309	2.74763e-06	0.0725561	0.22496	0.308622	0.00258734	0.0132656	0.33571	8.67849e-05	0.97875	0.022205	0.0640197		0.0725561	0.33571	0.216128
ARHGAP23	0.0660353	0.200282	5.4646e-06	6.76496e-06	0.0326001	0.520177	0.00442953	0.008833	0.117736	0.255196	0.305272	0.298603	0.951976	0.0161527	0.0284503		0.0660353	0.305272	0.216316
IQCD	0.931588	0.177279	0.0337773	0.377374	0.263217	0.234618	0.0268053	0.203754	0.353856	0.817914	0.347879	0.992291	0.821926	0.737882	0.283012		0.177279	0.817914	0.216745
CA11	0.217373	0.475507	0.00985935	0.0766119	0.640663	0.999366	0.985301	1	0.998381	0.775937	0.981327	1	1	0.731689	0.981827		0.217373	1	0.217373
SMIM22	0.528424	0.153149	0.703706	0.579132	0.515924	0.623815	0.150202	0.148777	0.0925934	0.0431466	0.173704	0.0116869	0.947126	0.0733873	0.0319302		0.153149	0.703706	0.217632
DEXI	0.910593	0.21783	0.989614	0.270447	0.0050195	0.292725	0.999964	0.773974	0.0115867	0.447576	0.0143313	0.963682	0.302499	0.00920837	7.91451e-05		0.21783	0.999964	0.217838
VPREB3	0.254211	0.433309	0.603001	0.759528	0.867722	0.165784	0.351508	0.685147	0.971359	0.532672	0.112325	0.622804	0.951087	0.534416	0.827105		0.165784	0.759528	0.218272
IQCJ	0.218947	0.999999	0.0266797	0.91834	0.653381	0.447027	0.999999	0.722314	0.999997	0.147007	0.999986	0.887801	0.293216	0.967812	0.997975		0.218947	0.999999	0.218947
LSR	0.434052	0.632362	0.603806	0.719531	1.37337e-05	0.217845	0.994784	0.793306	0.0139573	0.446969	0.847029	0.000766569	0.998816	0.00437892	0.0111155		0.217845	0.994784	0.218987
MOB4	0.699903	0.209625	0.0259605	0.0164618	0.0284553	0.5372	0.379735	0.956903	0.741243	0.00689688	0.433706	0.510065	0.0173405	0.00784864	0.989573		0.209625	0.956903	0.219066
MCU	0.0865737	0.732772	0.0665443	0.0441031	0.00643138	0.888471	0.154537	0.125311	0.275535	0.205709	0.395162	0.130017	0.441316	0.685269	0.860764		0.0865737	0.395162	0.219084
RAB12	0.00735364	0.233978	5.89838e-13	3.13949e-10	7.81172e-05	0.244485	0.0335344	0.0207675	0.753434	0.000151983	0.00142978	0.040719	0.992465	0.18225	0.0906312		0.00735364	0.0335344	0.219286
UGT2B10	0.31206	0.645288	0.998636	0.982126	1	0.219128	0.367385	0.911539	0.675251	0.986713	0.356381	0.912387	0.925794	0.99711	0.975465		0.219128	0.998636	0.219427
WNT3A	0.106954	0.143358	0.00208429	0.00440737	0.000132525	0.52297	0.252811	0.486948	0.0980694	0.0103943	0.0289619	0.125879	0.987967	0.0115587	0.0113854		0.106954	0.486948	0.219641
RFX8	0.277543	0.219727	0.0845084	0.00621124	0.0184132	0.816691	0.999926	0.997334	0.0065661	0.583499	0.714562	0.0138185	0.185507	1.1936e-10	5.95415e-14		0.219727	0.999926	0.219743
SPRTN	0.160704	0.969687	2.15772e-10	0.00386973	4.75509e-06	0.847938	0.0005862	0.73074	0.0160792	1.26072e-05	0.107582	0.000782891	0.0317739	0.239368	0.420017		0.160704	0.73074	0.219919
MFSD7	0.215526	0.982019	0.0139314	0.705709	0.000827767	0.754444	0.373188	0.758591	0.075017	0.204231	0.978915	0.027302	0.333048	0.18166	0.0389668		0.215526	0.978915	0.220169
OR1L3	0.102744	0.243844	0.247257	0.437866	0.267664	0.719539	0.125514	0.234808	0.236315	0.346488	0.466568	0.459671	0.874278	0.0120695	0.0618101		0.102744	0.466568	0.220212
ASIC5	0.22038	0.987777	0.308402	0.998369	0.966793	0.281626	1	0.154989	0.617442	0.350497	1	1	0.243678	0.712971	0.999999		0.22038	1	0.22038
SLC27A3	0.471921	0.00632213	5.05816e-05	0.0188779	0.0527415	0.00602209	0.000268809	0.027322	0.128795	1.434e-11	1.76059e-06	0.000191384	0.566885	0.179773	0.749882		0.00602209	0.027322	0.220412
IGFL3	0.220619	0.738696	0.69399	0.50104	0.768368	0.958078	0.144349	0.969209	0.999998	0.568705	1	0.999231	0.359449	0.624321	0.999996		0.220619	1	0.220619
CYP2A6	0.0510576	0.974002	0.000539639	0.231175	3.62039e-05	0.500833	0.0157484	0.19399	0.000137957	0.00234474	0.0961392	3.0966e-05	0.0973134	0.0765889	0.028068		0.0510576	0.231175	0.220861
MRPL12	0.220975	0.399894	0.140277	0.453383	0.507178	0.997424	0.981861	0.967368	0.644592	0.995928	1	0.482842	0.990388	0.315635	0.405204		0.220975	1	0.220975
DHX16	0.710262	0.158138	0.00728359	0.715311	0.00177774	0.387417	0.0105468	0.351351	0.00185205	0.000556599	0.0856228	0.000168441	0.725517	0.970719	0.275055		0.158138	0.715311	0.221076
GPAA1	0.783472	0.619685	0.726536	0.723362	0.631035	0.221087	0.389384	0.595544	0.36656	1	0.999938	0.999997	0.999965	0.99989	0.988817		0.221087	1	0.221087
KRT78	0.180473	0.888093	0.71972	0.638111	0.240095	0.983029	0.653319	0.815813	0.99077	0.754166	0.569386	0.857758	0.999951	0.674956	0.740273		0.180473	0.815813	0.221218
C1orf85	0.187677	0.264774	0.0216928	0.016404	0.114315	1	0.847854	0.583694	0.935773	0.597336	0.414584	0.770465	0.891131	0.996238	0.99973		0.187677	0.847854	0.221356
FABP7	0.938195	0.190188	0.000332588	0.768863	0.0619756	0.49383	0.00824141	0.733916	0.263216	0.857896	0.661801	0.999891	0.0445129	0.635252	0.735015		0.190188	0.857896	0.221691
IFNL1	0.265987	1	0.999129	0.867157	0.999623	0.222198	0.251853	0.999276	0.402445	0.999999	0.803472	1	0.717148	1	0.808636		0.222198	0.999999	0.222199
SCP2	0.0457863	0.999986	4.11771e-14	0.0349532	1.44507e-06	0.128667	2.3635e-06	0.205747	0.0139021	3.84159e-10	0.0571565	3.49832e-05	0.000425929	0.01941	0.153154		0.0457863	0.205747	0.222537
NPB	0.357974	0.100064	0.00145696	0.0147038	0.00951922	0.113296	0.426104	0.449426	0.506618	0.0167882	0.0622837	0.00564945	0.565625	0.284331	0.299277		0.100064	0.449426	0.222648
ZNF514	0.706558	0.0920977	0.413002	0.0432688	0.00197896	0.214991	0.169788	0.0181767	0.000400599	0.175108	0.016845	0.000616379	0.119241	0.022092	0.794238		0.0920977	0.413002	0.222996
IFFO2	0.797206	0.140725	0.00509106	0.137965	0.385837	0.271736	0.0600537	0.126073	0.270569	0.630277	0.0864987	0.016801	0.0596889	0.00422645	0.0771067		0.140725	0.630277	0.223275
PTAR1	0.198824	0.201975	0.0199492	0.000207753	0.0323485	0.45224	0.889257	0.190392	0.669497	0.155131	0.413754	0.591471	0.0235623	0.215592	0.306934		0.198824	0.889257	0.223584
SEMA7A	0.218282	0.69839	0.47106	0.674493	0.749907	0.609077	0.717435	0.824608	0.596534	0.900061	0.974841	0.819859	0.99999	0.710356	0.609024		0.218282	0.974841	0.223916
NUP210	0.515586	0.0577166	1.26306e-06	0.0535145	0.0154138	0.98028	0.000198718	0.247808	0.0686461	0.000126127	0.257705	0.0558256	0.355763	0.589115	0.996588		0.0577166	0.257705	0.223964
NTRK1	0.64069	0.224116	0.398025	0.98082	0.951213	0.761322	0.999992	0.834221	0.930062	0.986458	0.533906	0.999978	0.906342	0.999379	0.932512		0.224116	0.999992	0.224118
RP13-279N23.2	0.964132	0.224245	0.997878	0.624247	0.856948	0.945225	0.795637	0.999945	0.966492	0.11969	1	0.897155	0.371023	0.792646	0.849705		0.224245	1	0.224245
FCAR	0.717196	0.545493	0.000275291	0.526955	0.209984	0.118272	0.0099687	0.485049	0.526265	1.12307e-05	0.163478	0.0479644	0.023183	0.803701	0.642179		0.118272	0.526955	0.224445
PRAM1	0.26565	0.989179	0.00648327	5.08334e-06	0.000354267	0.140817	0.627332	0.00939139	0.0709264	0.00214817	2.29675e-06	0.000146165	0.218949	0.537021	0.962204		0.140817	0.627332	0.22447
SMIM13	0.978369	0.2237	0.796048	0.0263969	0.693964	0.3541	0.996255	0.197889	0.339593	0.202105	0.00763519	0.160199	0.000282666	0.110682	0.106819		0.2237	0.996255	0.22454
CNOT11	0.992842	0.224138	0.94313	0.682966	0.862002	0.381691	0.996385	0.754947	0.903959	0.120513	0.0453966	0.999999	0.999942	0.553023	0.234049		0.224138	0.996385	0.224951
TNFAIP3	0.640954	0.19268	0.692303	0.520869	0.947168	0.457735	0.674108	0.523555	0.891703	0.856362	0.806355	0.717479	0.90133	0.999872	0.740464		0.19268	0.856362	0.224999
NRG4	0.426823	0.394464	0.115816	0.967673	0.793963	0.224813	0.0568155	0.867523	0.982591	0.998976	0.489522	0.321167	0.192306	0.038379	0.718446		0.224813	0.998976	0.225043
HRASLS5	0.773605	0.216421	0.00187006	0.267254	0.0319218	0.967328	0.094984	0.886287	0.264316	0.137043	0.961628	0.480323	0.655075	0.998459	0.655878		0.216421	0.961628	0.225057
CST7	0.314933	0.999929	0.385945	0.46947	0.181885	0.220244	0.862101	0.978222	0.880938	0.39832	0.300007	0.187572	0.985472	0.958807	0.99109		0.220244	0.978222	0.225147
SMC3	0.995488	0.225405	0.999756	0.990307	0.998092	0.793093	0.999857	1	1	0.37298	0.987569	0.893834	0.999687	0.999992	1		0.225405	1	0.225405
TRPM5	0.315641	0.225462	0.655931	1	0.26685	0.998094	0.060017	0.482961	0.0254231	0.0146917	0.373648	0.00684724	0.927996	0.978888	0.454866		0.225462	1	0.225462
KLF15	0.114615	0.0967688	6.68504e-05	7.55845e-05	0.139326	0.449051	0.428894	0.00238286	0.681636	0.0353755	0.000122857	0.208807	0.0570001	0.127174	0.11425		0.0967688	0.428894	0.225624
LCE2A	0.396086	0.852147	0.0206769	0.676396	0.144087	0.225926	0.89726	0.999719	0.911114	0.01111	0.622146	0.10623	0.582003	0.997382	0.821674		0.225926	0.999719	0.225989
TNFAIP8L3	0.226145	0.82944	0.0675933	0.00182196	0.025018	0.332442	0.999897	0.530925	0.320251	0.123465	0.00710624	0.13607	0.553932	0.453763	0.258138		0.226145	0.999897	0.226169
CPVL	0.490379	0.214536	0.934071	0.730723	0.800344	0.242203	0.862441	0.599993	0.944002	0.883868	0.948411	0.959151	0.938887	0.971758	0.99874		0.214536	0.948411	0.226205
ZBTB8B	0.219873	0.513555	0.97157	0.794625	0.225474	0.246664	0.200087	0.399727	0.675187	0.650875	0.837333	0.426788	0.742556	0.196372	0.491293		0.219873	0.97157	0.226307
DNAJB5	0.867213	0.0130876	0.0353814	0.000123828	0.532934	0.0741448	0.0578218	0.000336688	0.703194	1.99403e-05	4.15595e-07	0.00498525	0.0327142	0.180759	0.00105599		0.0130876	0.0578218	0.226344
SNURF	0.223086	0.569853	0.588614	0.366218	0.292656	0.472459	0.114178	0.874198	0.43531	0.9474	0.985406	0.90959	0.719834	0.880158	0.739918		0.223086	0.985406	0.22639
CGB2	0.218011	0.993944	0.962066	0.802696	0.987468	0.849057	0.0654738	0.0740969	0.136153	0.584069	0.492617	0.776372	0.987635	0.940975	0.782553		0.218011	0.962066	0.226607
SERINC4	0.534416	0.821437	0.669176	0.357227	0.615966	0.152026	0.254148	0.357227	0.152026	0.534416	0.656673	0.976213	0.921387	0.934966	0.656673		0.152026	0.669176	0.227184
RP4-734P14.4	0.87066	0.174054	0.631877	0.765918	0.912292	0.489196	0.181327	0.200686	0.609609	0.0167955	0.0429011	0.0814417	1	1	0.999983		0.174054	0.765918	0.227249
CYP27B1	0.407451	0.218692	0.419331	0.4034	0.00186716	0.768469	0.96221	0.879312	0.0278651	0.88204	0.901867	0.0609484	0.983032	0.0422812	0.191358		0.218692	0.96221	0.227281
TGS1	0.218622	0.581572	0.000298643	0.0263568	0.00046173	0.966391	0.12123	0.960761	0.138832	0.0119404	0.324936	0.0173548	0.698271	0.0769814	0.333272		0.218622	0.960761	0.22755
TRUB1	0.227561	0.941281	0.0440628	0.999772	0.108753	0.600958	0.0996663	0.365196	0.104902	0.0458373	0.700902	0.109068	0.392856	0.825913	0.310073		0.227561	0.999772	0.227613
LHX3	0.310237	0.199379	0.438202	0.311884	0.142255	0.983679	0.636337	0.787286	0.019666	0.875123	0.744785	0.0356639	0.930581	0.185173	0.305624		0.199379	0.875123	0.22783
DPYSL4	0.27024	0.991667	0.997259	0.839455	7.74277e-40	0.227371	0.586248	0.126786	3.14281e-32	0.827139	0.773254	2.43713e-31	0.68263	2.98785e-33	8.67551e-31		0.227371	0.997259	0.227996
VN1R4	0.377507	0.209333	0.0344295	0.000693587	0.0232017	0.958239	0.684415	0.0511858	0.296887	0.918047	0.119245	0.729248	0.41884	0.770515	0.998264		0.209333	0.918047	0.22802
CYP27A1	0.215514	0.699154	0.412488	0.627478	0.971618	0.970014	0.783789	0.18827	0.776827	0.944989	0.685964	0.902999	0.646814	0.888363	0.999854		0.215514	0.944989	0.22806
IL17C	0.228086	0.599997	0.16648	0.989827	0.607751	0.998703	0.999348	0.933073	0.999997	0.984942	1	0.999275	0.895527	0.999992	0.999372		0.228086	1	0.228086
KLHDC3	0.167779	0.179325	0.00754848	0.00066288	0.0809643	0.0872979	0.212444	0.0278905	0.984529	0.382458	0.366089	0.0347165	0.0927699	0.307805	0.0181049		0.0872979	0.382458	0.228255
OR4D9	1	0.228405	0.778987	0.9996	0.998696	0.528725	0.946263	0.999967	0.998087	0.671597	0.879697	0.687377	0.999408	0.768397	0.998087		0.228405	0.999967	0.228412
BATF	0.198361	0.340216	0.868178	0.361972	0.591296	0.998683	0.249996	0.156279	0.12078	0.679607	0.236236	0.255805	0.622804	0.779314	0.167768		0.198361	0.868178	0.228479
ATP13A1	0.0492802	0.289438	0.21526	0.0896412	3.33961e-06	0.99162	0.068644	0.02672	8.8166e-07	0.0329167	0.0248536	5.98032e-07	0.844864	0.0048642	0.0417482		0.0492802	0.21526	0.228933
CHRM1	0.357813	0.269209	0.173424	0.789349	0.57525	0.22221	0.970163	0.189589	0.294219	0.209212	0.682564	0.600657	0.132914	0.620057	0.972661		0.22221	0.970163	0.229044
EPPK1	0.106907	0.480291	0.0226289	0.0242546	0.339067	0.597488	0.466531	0.39992	0.714842	0.0726154	0.0362777	0.633429	0.777813	0.793617	0.411609		0.106907	0.466531	0.229152
PDZD3	0.229187	0.47096	0.0929007	0.88971	0.829264	0.49748	1	0.747029	0.999992	0.579431	0.969842	0.781404	0.948803	0.998141	0.981969		0.229187	1	0.229187
ZNF408	0.759343	0.390308	0.349066	0.208079	0.208079	0.175612	0.206404	0.219139	0.323753	0.765918	0.717288	0.913098	0.982858	0.992162	0.98517		0.175612	0.765918	0.229283
CATSPERB	0.295659	0.999985	0.116289	0.910526	0.14713	0.208865	0.862819	0.851638	0.948924	0.0877182	0.772598	0.102898	0.970485	0.945045	0.836493		0.208865	0.910526	0.229389
[truncated: 16,423 more rows]

## Sheet: 104 CPG
Table S3: 104 genes CPGs
gene	SKCM-STAD	SKCM-THCA	SKCM-BRCA	SKCM-UCEC	SKCM-LIHC	STAD-THCA	STAD-BRCA	STAD-UCEC	STAD-LIHC	THCA-BRCA	THCA-UCEC	TCHA-LIHC	BRCA-UCEC	BRCA-LIHC	UCEC-LIHC		min (BI)	max (BI-W)	RATIO
CYLD	0.0837117	1.44e-06	8.48e-18	0.0109845	4.47e-08	0.0451357	1.61e-11	0.0315502	3.76e-06	2.5e-18	0.001049	3.63e-09	8.88e-05	0.0130278	0.0629603		1.44e-06	0.0315502	4.56416e-05
POLD1	0.947753	0.000188661	0.435483	0.3225	0.971775	0.00409181	0.998913	0.639256	0.95479	0.00423307	0.00417137	0.0683292	0.958119	0.955658	0.755843		0.000188661	0.998913	0.000188866
SMAD4	0.00112693	0.0524305	3.19e-12	2.16e-05	2.7e-12	0.113255	0.00298852	0.253643	0.0620828	4.84e-09	0.000163774	0.000191174	0.315071	0.00866382	0.178906		0.00112693	0.253643	0.00444295
TSHR	0.345962	0.274258	3.05e-19	0.0166893	1.68e-05	0.00582954	7.35e-10	0.515608	0.00820821	1.2e-19	0.000942885	1.13e-06	0.00012125	0.00133657	0.0536119		0.00582954	0.515608	0.0113061
CDC73	0.521299	0.14903	0.000717832	0.0186806	0.0340942	0.0134166	0.611292	0.929894	0.831289	0.00821406	0.0197902	0.065584	0.483437	0.887138	0.937016		0.0134166	0.929894	0.0144281
NTHL1	0.0115002	0.163447	0.000831347	0.0162455	0.00859567	0.587057	0.010866	0.194696	0.451477	0.234729	0.468947	0.726711	0.422227	0.412953	0.78914		0.0115002	0.468947	0.0245234
SMARCB1	0.00707991	0.00205693	7.01e-12	6.95e-07	7.16e-08	0.956568	0.000597195	0.0358499	0.000104416	0.00176916	0.0697799	0.000139319	0.983643	0.0929709	0.097074		0.00205693	0.0697799	0.0294774
TSC2	0.80659	0.03976	0.000427532	0.0292388	0.000296732	0.235177	0.0441431	0.218259	0.00206486	0.462809	0.718565	0.142228	0.664248	0.345907	0.559311		0.03976	0.718565	0.0553325
FH	0.904959	0.0560205	0.0564769	0.0495805	0.275269	0.293148	0.627348	0.213759	0.78029	0.114019	0.999925	0.338147	0.176401	0.947274	0.304448		0.0560205	0.999925	0.0560247
SDHD	0.111461	0.787581	7.04e-18	0.00928887	0.000284781	0.0102035	3.41e-10	0.141974	0.116094	1.78e-15	0.0063513	3.35e-05	0.000227792	0.0142591	0.665671		0.0102035	0.141974	0.071869
STK11	0.0025317	0.764669	8.27e-05	0.0050573	1.26e-06	0.0344999	4.4e-08	1.89e-05	1.13e-06	0.0205644	0.0286836	2.48e-07	0.140748	4.58e-06	0.00663598		0.0025317	0.0286836	0.088263
MUTYH	0.791599	0.131784	0.403588	0.188244	0.703857	0.841955	0.269088	0.673664	0.992917	0.0240526	0.999931	0.697682	0.245654	0.853447	0.983052		0.131784	0.999931	0.131793
KIT	0.166992	0.35134	0.807713	0.0279059	0.24388	0.979965	0.526722	0.00266559	0.99682	0.656274	0.0131354	0.969494	0.147757	0.384241	0.0133328		0.166992	0.807713	0.206747
CDH10	0.666309	0.764802	0.0383464	0.110122	0.0181633	0.117593	0.111168	0.501573	0.0310468	0.109916	0.0656687	0.0351067	0.492384	0.268203	0.0605073		0.117593	0.501573	0.234449
SBDS	0.996927	0.27227	0.456168	0.642281	0.650162	0.285923	0.302139	0.271904	0.347265	0.999999	0.999583	0.993541	0.997241	0.936859	0.999991		0.27227	0.999999	0.27227
CXCR4	0.314031	0.998869	1	1	0.999999	0.925993	0.260757	0.763337	0.661702	0.959568	1	0.999851	0.999867	1	1		0.314031	1	0.314031
DDB2	0.999893	0.334889	0.899406	0.999415	0.510829	0.854447	0.981046	0.999968	0.398753	0.558632	0.878784	0.121983	0.999997	0.56874	0.737469		0.334889	0.999968	0.3349
FANCD2	0.159888	0.371329	4.03e-05	0.0014286	0.000155113	0.972893	0.0643859	0.452695	0.114764	0.0256206	0.191614	0.0520808	0.0300994	0.772006	0.162623		0.159888	0.452695	0.353192
WRN	0.984732	0.580922	0.93829	0.759331	0.877494	0.403092	0.93818	0.57212	0.941444	0.992473	0.978022	0.680585	0.905136	0.956432	0.755499		0.403092	0.992473	0.406149
MEN1	0.418865	0.999325	0.0113268	0.343167	0.0100676	0.657753	0.288184	0.988734	0.392134	0.0397009	0.426574	0.0356749	0.934575	0.996569	0.649833		0.418865	0.988734	0.423638
MPL	0.948751	0.415386	0.913817	0.308393	0.653069	0.817099	0.943481	0.815107	0.792272	0.657246	0.938536	0.645477	0.788723	0.943886	0.31917		0.415386	0.943481	0.440269
PALB2	0.933841	0.404862	0.337286	0.189716	0.452868	0.982509	0.532783	0.308625	0.427794	0.913721	0.634174	0.909059	0.999419	0.993182	0.999996		0.404862	0.913721	0.443091
RB1	0.298803	0.669312	0.00105063	0.0275379	0.00627084	0.370689	0.203387	0.615851	0.127622	0.0268345	0.0633948	0.0033267	0.241185	0.00892371	0.816235		0.298803	0.615851	0.485187
PRF1	0.999999	0.492266	0.425347	0.526602	0.997734	0.929048	0.900976	0.862362	0.998902	0.896906	0.999813	0.565647	0.992136	0.527981	0.493772		0.492266	0.999813	0.492358
BUB1B	0.862296	0.651891	0.324701	0.998429	0.736184	0.981838	0.999995	0.929847	0.893913	0.903537	0.976986	0.844825	0.99244	0.962756	0.920112		0.651891	0.999995	0.651894
PMS1	0.550529	0.831757	0.00121587	0.207612	0.426536	0.906765	0.177372	0.718119	0.975801	0.0201843	0.423042	0.543169	0.422442	0.325498	0.921162		0.550529	0.718119	0.766626
CHEK2	0.45222	0.0198269	2.11e-05	0.000216782	0.000607867	0.361982	8.58e-05	0.00387955	9.65e-05	0.000323535	0.0251666	2.08e-07	0.000746103	0.00226048	2.02e-06		0.0198269	0.0251666	0.787824
ERCC2	0.772908	0.628561	0.308598	0.154755	0.00244543	0.929783	0.795718	0.483028	0.07746	0.257165	0.141827	0.119168	0.436337	0.173192	0.209377		0.628561	0.795718	0.78993
FANCE	0.997064	0.968641	0.856154	0.674939	0.873022	0.893667	0.876732	0.61322	0.664856	0.947511	0.954382	0.999144	0.904177	0.920301	0.999979		0.893667	0.954382	0.936384
XPA	0.957132	0.999938	0.0224402	0.830736	0.996502	0.941742	0.181462	0.998152	1	0.0657383	0.950189	0.871282	0.931467	0.305808	0.999283		0.941742	0.998152	0.943486
MLH1	0.999996	0.162102	6.97e-08	0.171284	0.000422237	0.485759	1.17e-06	0.160438	0.000730359	2.46e-08	0.0207465	0.0165791	0.0552788	0.0064709	0.301958		0.162102	0.171284	0.946391
APOBEC3B	0.989253	1	0.964338	0.999992	0.847996	0.968339	0.963855	0.999884	0.855144	0.930653	1	0.809923	0.989916	0.999999	0.908424		0.968339	1	0.968339
BLM	0.999919	0.974618	0.0787976	0.991882	0.000288295	0.995689	0.2712	0.996322	0.00181727	0.290736	0.839064	0.00208883	0.755985	0.191235	0.0146035		0.974618	0.996322	0.978216
FANCG	1	0.992466	0.999638	0.90526	1	0.999998	0.999995	0.995607	1	0.998793	0.99998	0.99945	0.97346	1	0.977173		0.992466	0.999995	0.992471
CDK4	0.998913	0.999934	0.934512	0.604884	0.416211	0.996236	1	0.997435	0.919522	0.92431	0.608069	0.420968	0.999989	0.900976	0.995605		0.996236	1	0.996236
POLQ	1	1	0.897448	0.933702	0.94781	0.999719	0.945163	0.80859	0.979546	0.85189	0.925777	0.886943	0.754941	1	0.725575		0.999719	0.945163	1.05772
MSH6	0.842981	0.991425	8.26e-05	0.358776	0.103279	1	0.00332372	0.761417	0.288743	0.000423952	0.39075	0.13657	0.29797	0.194398	0.157221		0.842981	0.761417	1.10712
HRAS	0.758169	0.929287	0.000193245	0.159112	0.0188729	0.72093	0.0161312	0.564147	0.232217	0.000175997	0.0906819	0.00945339	0.0426136	0.732367	0.468993		0.72093	0.564147	1.27791
TERT	0.543755	0.700054	0.000510685	0.0980641	0.00607276	0.997732	0.00249601	0.399117	0.0261958	0.00200715	0.195564	0.0166085	0.0880231	0.398108	0.717582		0.543755	0.399117	1.3624
BRIP1	1	1	0.0341791	0.543907	0.420869	1	0.0767951	0.694118	0.529384	0.0507013	0.5502	0.453689	0.788388	1	0.927513		1	0.694118	1.44068
PTPN13	0.905943	0.84752	0.496594	0.290128	0.153501	0.996009	0.419568	0.332035	0.481824	0.167724	0.134045	0.173279	0.750504	0.483076	0.119915		0.84752	0.496594	1.70667
BAP1	0.374981	0.116074	0.000824702	0.000290197	5.01e-05	0.444483	0.0594629	0.00570889	0.000804112	4.17e-05	0.000306817	0.00017628	0.845493	0.332247	0.321285		0.116074	0.0594629	1.95204
FEN1	0.351383	0.971434	2.42e-10	5.74e-11	3.52e-09	0.325686	0.145192	0.0969477	0.211408	0.000190687	7.22e-05	0.000438875	0.999988	0.999978	0.99162		0.325686	0.145192	2.24314
ATR	0.500721	0.887388	0.000436273	0.14416	0.330837	0.997677	0.201534	0.0766321	0.114359	0.0253669	0.0481427	0.0677658	0.764061	0.201109	0.937314		0.500721	0.201534	2.48455
KDR	0.67038	0.272633	0.00962694	0.00103185	0.00483192	0.240375	0.057694	0.00791939	0.0192121	0.0774185	0.00086621	0.00391682	0.308439	0.498066	0.998317		0.240375	0.0774185	3.10488
TP53	0.957663	0.975862	0.0075929	0.00840967	0.251942	1	0.232781	0.151638	0.776478	0.216938	0.142125	0.843797	0.685294	0.995997	0.712619		0.957663	0.232781	4.114
NF2	0.216358	0.0573711	1.16e-18	0.00373656	0.000446392	0.757029	1.57e-12	0.0138663	0.000120553	2.56e-14	0.0107527	1.93e-07	5.44e-05	0.00297202	0.0272835		0.0573711	0.0138663	4.13745
NBN	0.997111	1	2.36e-12	0.0757511	9.34e-05	0.99845	8.45e-09	0.236848	0.00143917	2.65e-10	0.11056	0.000208875	0.00677426	0.503597	0.388358		0.997111	0.236848	4.20991
BRCA2	0.99958	0.964726	1.33e-11	0.0734342	0.0113019	0.887501	1.27e-08	0.18873	0.0365872	5.51e-10	0.0579885	0.00997873	0.0106304	0.253224	0.976599		0.887501	0.18873	4.70248
RECQL4	0.999998	0.981608	9.09e-05	0.0270881	0.999856	0.999785	0.00539567	0.161474	1	0.00864482	0.208336	0.999877	0.986184	0.091587	0.50664		0.981608	0.208336	4.71165
STAT3	0.709125	0.604792	0.0321998	2.51e-07	0.00997949	0.458632	0.0956746	0.000290178	0.0260008	0.0170186	1.66e-06	0.00663819	0.000242866	2.66e-06	1.24e-13		0.458632	0.0956746	4.79367
MSH2	0.824551	0.979293	1.85e-06	0.0122345	0.00654299	0.972354	2.18e-06	0.132767	0.127336	2.55e-06	0.0904373	0.0592007	0.095198	0.0258421	0.999854		0.824551	0.132767	6.21053
HNF1A	0.917985	0.645659	0.0408024	0.0903359	0.271184	0.843238	0.0410476	0.090794	0.0989773	0.0321723	0.0625457	0.200825	0.999225	0.556929	0.983928		0.645659	0.090794	7.11125
AXIN2	0.783362	0.999969	0.00116513	0.0351487	0.0812808	0.828248	0.00452644	0.0858293	0.558154	0.00103937	0.0439735	0.0665153	0.190996	0.0919362	0.0991794		0.783362	0.0858293	9.12698
EGFR	0.301256	0.936958	5.09e-28	0.00113943	1.34e-08	0.990805	3.63e-20	0.0264515	1.04e-06	8.29e-22	0.00308067	1.86e-07	4.55e-07	9.39e-05	0.000211253		0.301256	0.0264515	11.389
EXT1	0.998811	0.999404	1.16e-36	0.0863593	1.03e-06	0.986962	6.31e-28	0.0826717	1.58e-06	2.42e-27	0.0525162	1.43e-06	3.36e-14	0.000162201	0.022402		0.986962	0.0863593	11.4286
PTCH1	0.388832	0.977371	3.26e-05	0.0258347	0.0448659	0.718752	0.000464818	0.0102199	0.0117308	3.27e-05	0.0181012	0.0212536	0.0856497	0.56137	0.39387		0.388832	0.0258347	15.0508
SUFU	0.332627	0.802618	1.32e-19	0.0057063	1.04e-06	0.969077	9.84e-16	0.00631504	2.73e-06	1.09e-17	0.00204724	4e-07	0.000344672	0.363322	0.323298		0.332627	0.00631504	52.6722
XPC	0.617091	0.999427	3.34e-11	1.45e-05	2.32e-05	0.996536	3.68e-06	0.00876955	0.0103035	3.04e-07	0.000958367	0.00103741	0.139046	0.363311	0.999979		0.617091	0.00876955	70.3674
LZTR1	0.999945	0.960916	3.05e-09	0.000810448	2.47e-06	0.891583	4.52e-06	0.000693939	0.000110971	1.24e-06	0.00714926	4.43e-05	0.0714658	0.655157	0.00891373		0.891583	0.00714926	124.71
CDKN1B	1	0.993648	7.19e-09	0.000708763	0.271235	0.999971	2.97e-06	0.00654903	0.400006	2.41e-07	0.0018856	0.700439	0.789379	0.00184328	0.0930131		0.993648	0.00654903	151.725
LMO1	0.647402	0.999999	2.96e-07	2.68e-08	0.000478839	0.995504	0.00349446	0.000233529	0.0423283	0.000109422	6.72e-06	0.00556942	0.515301	0.995917	0.966711		0.647402	0.00349446	185.265
SDHAF2	0.509454	0.494452	5.83e-06	0.00162417	0.259004	0.999999	7.32e-08	3.08e-05	0.00634791	4.53e-07	6.72e-05	0.020828	0.396393	0.0213731	0.186451		0.494452	0.00162417	304.433
POLE	0.996267	0.978991	1.08e-08	0.000163016	2.14e-07	0.998468	3.37e-06	0.00100942	5.52e-06	1.55e-07	0.000249289	5.21e-07	0.791094	0.602403	0.391491		0.978991	0.00100942	969.852
EXT2	0.975878	0.58972	9.95e-09	0.000236201	1.07e-08	0.967845	8.3e-07	9.15e-05	2.17e-07	1.89e-07	0.000500341	8.33e-08	0.860308	0.0746279	0.330628		0.58972	0.000500341	1178.64
ERCC3	0.769374	0.563722	9.88e-11	2.9e-05	2.94e-10	0.787727	1.64e-07	0.000429039	3.3e-08	6.43e-11	2.31e-06	9.16e-11	0.627271	0.400227	0.171462		0.563722	0.000429039	1313.92
SDHB	0.691196	1	1.9e-09	8.65e-08	1.41e-08	0.690949	0.000157625	0.000434676	5.79e-05	1.3e-07	1.1e-06	1.46e-07	0.732106	0.923194	0.997294		0.690949	0.000434676	1589.57
TGFBR2	0.0301824	0.215736	1.46e-07	2.69e-06	0.0214938	0.222692	1.42e-09	6.8e-11	0.000149742	9.04e-06	4.72e-07	0.00166455	0.301978	0.000173757	0.00680049		0.0301824	9.04e-06	3338.76
ERCC4	0.993084	0.98243	1.56e-30	1.78e-06	2.97e-07	0.859167	8.43e-20	0.000216951	2.93e-05	1e-25	3.63e-06	2.52e-07	3.41e-05	0.00579288	0.951747		0.859167	0.000216951	3960.19
SDHC	0.363189	0.712499	1.77e-26	2.38e-08	5.79e-09	0.0680013	7.1e-17	1.24e-05	1.14e-06	1.53e-18	6.61e-07	2.16e-08	0.00936625	0.127164	0.670475		0.0680013	1.24e-05	5483.98
FLCN	0.585421	0.73125	8.88e-21	2.64e-09	4.57e-12	0.244944	7.96e-12	1.5e-05	1.02e-07	1.31e-16	1.78e-08	7.7e-11	0.149928	0.159067	0.573547		0.244944	1.5e-05	16329.6
SPOP	0.851427	0.294205	7.17e-06	1.76e-07	0.297495	0.572876	1.79e-07	4.98e-09	0.46027	1.32e-07	4.23e-09	0.0758538	0.497348	2.92e-05	9.99e-07		0.294205	7.17e-06	41032.7
PMS2	0.724803	0.938607	1.14e-11	1.03e-27	4.32e-11	0.724257	6.03e-06	6.6e-18	7.68e-07	1.77e-09	4.8e-23	9.18e-10	4.1e-05	0.64279	0.0842525		0.724257	6.03e-06	120109
ALK	0.959398	0.0142267	1.09e-20	8.53e-16	2.95e-14	0.276389	1.31e-12	1.17e-11	2.27e-10	1.03e-07	2.83e-09	3.56e-08	0.674599	0.691638	0.917877		0.0142267	1.03e-07	138123
FANCF	0.253602	0.995127	2.67e-22	4.87e-11	7.93e-09	0.406268	3.24e-16	1.7e-06	4.42e-05	4.15e-18	5.64e-10	5.42e-08	5.49e-06	9.62e-05	0.990153		0.253602	1.7e-06	149178
FANCA	0.26188	0.235832	6e-22	1.69e-13	1.55e-07	0.705716	3.1e-11	6.96e-07	0.00119801	2.84e-12	3e-07	0.000444685	0.260731	0.0160608	0.107637		0.235832	6.96e-07	338839
BRCA1	0.996828	0.993779	3.21e-10	8.59e-11	0.128442	0.969607	5.97e-07	4.99e-08	0.308514	3.8e-08	4.48e-09	0.110332	0.735731	0.0205946	0.002226		0.969607	5.97e-07	1.62413e+06
PTEN	0.448384	0.812617	6.09e-09	1.32e-09	0.0105165	0.246883	8.92e-08	1.83e-08	0.0960472	1.21e-09	2.94e-10	0.0023911	0.834465	0.0389264	0.0076127		0.246883	8.92e-08	2.76775e+06
SDHA	0.00166313	0.593589	7.98e-33	4.76e-26	2.16e-10	0.0544684	1.01e-11	5.39e-10	5.24e-14	4.71e-23	1.98e-19	6.17e-08	0.000854278	8.9e-07	2.38e-14		0.00166313	5.39e-10	3.08559e+06
CDKN2A	0.985801	0.0953121	1.99e-11	2.32e-11	1.03e-12	0.258389	6.74e-09	6.3e-09	3.32e-11	1.54e-15	1.45e-15	7.57e-17	0.867502	0.276821	0.656364		0.0953121	6.74e-09	1.41413e+07
PDGFRA	0.956732	0.0481224	2.69e-21	8.82e-14	0.264925	0.352101	3.1e-14	1.28e-09	0.823779	2.05e-20	5e-14	0.884374	0.601499	3.99e-10	4.87e-07		0.0481224	1.28e-09	3.75956e+07
TMEM127	0.114591	0.997574	4.61e-25	1.53e-20	1.09e-09	0.181921	2.61e-10	2.82e-09	0.000211727	1.68e-18	6.6e-16	2.36e-08	0.635848	0.0334487	0.00454278		0.114591	2.82e-09	4.06351e+07
APC	0.997764	0.999969	3.95e-14	1.08e-11	0.72653	0.996338	2.17e-09	1.79e-08	0.991007	9.69e-11	2.98e-09	0.935734	0.80986	2.22e-05	3.67e-05		0.996338	1.79e-08	5.56614e+07
FANCC	0.64328	0.36046	6.96e-11	9.92e-10	0.263447	0.998178	3.25e-10	1.91e-09	0.152706	4.62e-10	2.85e-09	0.123827	0.000557897	1.67e-05	4.58e-08		0.36046	2.85e-09	1.26477e+08
TP63	0.0345741	0.0298139	6.14e-27	3.01e-23	3.21e-16	0.999667	1.53e-10	8.95e-11	3.82e-07	2.61e-11	4.93e-12	1.42e-07	0.0142048	0.0549652	5.16e-05		0.0298139	1.53e-10	1.94862e+08
RFWD3	0.999968	0.815144	1.1e-30	6.51e-12	2.44e-07	0.726324	3.38e-22	3.09e-09	7.02e-06	3.22e-23	9.63e-10	3.04e-06	0.00877418	0.0183547	0.647737		0.726324	3.09e-09	2.35056e+08
FAT1	0.95838	0.997844	6.02e-11	5.38e-13	0.0763641	0.998418	3.31e-09	1.81e-11	0.0801727	3.58e-10	1.89e-12	0.0438094	0.325126	0.0360987	0.000452019		0.95838	3.31e-09	2.89541e+08
BMPR1A	0.217287	0.36744	4.99e-51	4.19e-27	4.49e-16	0.0078487	9e-23	4.08e-12	6.23e-10	2.2e-45	8.35e-28	1.55e-18	4.6e-13	0.00114897	2.77e-07		0.0078487	4.08e-12	1923702206
ATM	0.329133	0.277507	3.72e-38	8.88e-20	6.69e-14	0.1844	8.62e-20	7.33e-11	1.37e-07	7.84e-23	8.3e-14	6.63e-10	0.0246636	0.0109698	0.587077		0.1844	7.33e-11	2515693288
WT1	0.943514	0.796163	4.42e-19	4.82e-15	0.00509986	0.92604	2.64e-12	1.63e-10	0.00917058	3.41e-15	9.69e-13	0.00651541	0.942836	1.08e-07	1.11e-06		0.796163	1.63e-10	4884437319
VHL	0.620981	0.175531	9.83e-22	2.85e-14	1.13e-16	0.372181	4.18e-17	2.69e-12	4.36e-14	2.23e-19	4.96e-15	9.01e-17	0.519257	2.39e-16	1.02e-07		0.175531	2.69e-12	65253311896
NF1	0.88052	0.655273	4.44e-38	9.69e-18	7.61e-16	0.821977	4.86e-30	2.38e-15	2.14e-14	5.41e-27	2.24e-13	1.62e-12	0.159966	0.0416396	0.245587		0.655273	2.24e-13	2925330000000
CDH1	0.865956	0.91429	1.18e-18	1.14e-22	0.184971	0.941534	3.87e-14	2.58e-18	0.271131	1.84e-16	1.33e-20	0.0423871	0.0516385	9.77e-07	1.62e-10		0.865956	3.87e-14	22376100000000
SETBP1	0.68176	0.056793	6.95e-38	1.14e-30	4.25e-21	0.230894	2.84e-23	2.19e-20	1.24e-14	1.58e-20	1.67e-17	1.96e-12	0.57734	0.722431	0.897057		0.056793	1.67e-17	3400780000000000
SMARCE1	0.205414	0.973189	5.3e-79	5.76e-33	2.2e-23	0.139988	9.96e-44	9.61e-18	5.01e-13	6.95e-60	1.28e-27	7.28e-21	4.62e-05	4.35e-05	0.0134717		0.139988	9.61e-18	1.45669e+16
PHOX2B	0.97624	0.343626	2.48e-32	6.67e-37	8.91e-05	0.913155	3.02e-22	2.33e-25	0.00147893	3.53e-18	2.27e-21	0.0122932	0.193041	6.56e-08	9.82e-11		0.343626	3.53e-18	9.73445e+16
PRKAR1A	0.00190882	0.390648	5.16e-22	7.83e-36	2.41e-07	0.0769371	2.45e-23	1.95e-34	0.189338	9.53e-21	4.6e-32	0.0011546	0.000314554	1.57e-13	3.15e-21		0.00190882	9.53e-21	2.00296e+17
ERCC5	0.0470559	1	5.77e-117	1.82e-38	5.35e-32	0.0735338	3.93e-66	1.35e-20	3.79e-18	3.8e-87	9.5e-32	1.34e-27	7.68e-08	3.88e-05	0.69944		0.0470559	1.35e-20	3.48562e+18
BARD1	0.380235	0.189947	1.99e-93	4.16e-34	3.06e-17	0.441011	1.16e-57	8.16e-21	3.02e-10	6.14e-69	5.96e-27	5.46e-14	9.19e-10	1.41e-10	0.00729406		0.189947	8.16e-21	2.32779e+19
DICER1	0.525847	0.162459	6.96e-35	9.91e-34	0.00046846	0.985923	2.07e-27	2.51e-28	0.000662987	1.8e-29	4.37e-30	0.000279098	0.526333	2.6e-07	4.98e-09		0.162459	2.07e-27	7.84824e+25
TSC1	0.581787	0.628593	2.5e-48	6.83e-42	2.44e-05	0.471978	5.97e-35	1.63e-32	1.85e-05	1.4e-34	1.06e-31	3.29e-05	0.0550532	6.48e-09	7.57e-09		0.471978	1.06e-31	4.45263e+30
ERBB4	0.639984	0.632219	1e-52	2.12e-86	0.00323075	0.291728	7.32e-35	2.33e-58	0.0194389	2.49e-38	9.98e-67	0.0109189	8.16e-15	3.86e-14	2.11e-35		0.291728	7.32e-35	3.98536e+33
RET	0.778036	0.997818	1.04e-54	1.36e-49	2.68e-09	0.862063	8.47e-35	1.38e-34	3.63e-06	9.48e-41	1.11e-39	7.45e-08	0.00241654	1.24e-12	1.2e-20		0.778036	1.38e-34	5.63794e+33
MAX	0.89347	0.999436	6.77e-61	2.63e-66	1.48e-10	0.561799	1.32e-40	1.74e-47	1.91e-07	9.98e-40	2.79e-46	5.36e-08	0.0534804	2.23e-06	2.12e-10		0.561799	9.98e-40	5.62925e+38
